# Supplementary material for: Human Cytomegalovirus variant peptides adapt by decreasing their total coordination upon binding to a T cell receptor
Source: Data Brief. 2015 Jul 26;4:492–9. doi: 10.1016/j.dib.2015.07.019 (PMC4773413; doi:10.1016/j.dib.2015.07.019)
Supplement: Supplementary file 2 — Supplementary material [file mmc2.zip]

Archive with 1 entries (1 files):
- Structures.rar
