# Supplementary material for: Human Cytomegalovirus variant peptides adapt by decreasing their total coordination upon binding to a T cell receptor
Source: Data Brief. 2015 Jul 26;4:492–9. doi: 10.1016/j.dib.2015.07.019 (PMC4773413; doi:10.1016/j.dib.2015.07.019)
Supplement: Supplementary file 3 — Supplementary material [file mmc3.xls]

## Sheet: Histogram
		0	1	2	3	4	5	6	7	8	9	10	11	12	13	14	15	16	17	18	19	20	21	22	23	24	25	26	27	28	29	30	31	32	33	34	35	36	37	38	39	40	41	42	43	44	45	46	47
3GSN_P_NoWaters	1B-1B		0.00615385	0.00615385	0.00615385
3GSN_P_NoWaters	1B-1S			0.00923077	0.0184615	0.0123077	0.00923077
3GSN_P_NoWaters	1S-1S		0.00615385	0.0123077
3GSN_P_NoWaters	1B-2B		0.00307692	0.00923077	0.0153846	0.00923077	0.00615385	0.00615385
3GSN_P_NoWaters	1B-2S					0.00923077	0.0153846	0.0184615	0.00307692
3GSN_P_NoWaters	1S-2B				0.00923077	0.0153846	0.0153846	0.00923077
3GSN_P_NoWaters	1S-2S						0.00307692	0.00923077	0.00615385
3GSN_P_NoWaters	1B-3B					0.00615385	0.00615385	0.0153846	0.00615385
3GSN_P_NoWaters	1B-3S							0.00307692	0.00615385
3GSN_P_NoWaters	1S-3B						0.00307692	0.0153846	0.00615385
3GSN_P_NoWaters	1S-3S
3GSN_P_NoWaters	1B-4B								0.00615385
3GSN_P_NoWaters	1B-4S								0.00615385
3GSN_P_NoWaters	1S-4B							0.00307692	0.00307692
3GSN_P_NoWaters	1S-4S							0.00615385	0.00615385
3GSN_P_NoWaters	1B-5B
3GSN_P_NoWaters	1B-5S
3GSN_P_NoWaters	1S-5B
3GSN_P_NoWaters	1S-5S
3GSN_P_NoWaters	1B-6B
3GSN_P_NoWaters	1B-6S
3GSN_P_NoWaters	1S-6B
3GSN_P_NoWaters	1S-6S
3GSN_P_NoWaters	1B-7B
3GSN_P_NoWaters	1B-7S
3GSN_P_NoWaters	1S-7B
3GSN_P_NoWaters	1S-7S
3GSN_P_NoWaters	1B-8B
3GSN_P_NoWaters	1B-8S
3GSN_P_NoWaters	1S-8B
3GSN_P_NoWaters	1S-8S
3GSN_P_NoWaters	1B-9B
3GSN_P_NoWaters	1B-9S
3GSN_P_NoWaters	1S-9B
3GSN_P_NoWaters	1S-9S
3GSN_P_NoWaters	2B-2B		0.00615385	0.00923077	0.00307692
3GSN_P_NoWaters	2B-2S			0.00923077	0.0123077	0.0153846	0.00923077	0.00307692
3GSN_P_NoWaters	2S-2S			0.0153846	0.00307692
3GSN_P_NoWaters	2B-3B		0.00307692	0.00923077	0.0153846	0.0123077	0.00923077
3GSN_P_NoWaters	2B-3S					0.00923077	0.0153846	0.00615385	0.00307692
3GSN_P_NoWaters	2S-3B				0.00307692	0.0153846	0.0123077	0.0153846	0.00307692
3GSN_P_NoWaters	2S-3S						0.00615385	0.00923077	0.00923077
3GSN_P_NoWaters	2B-4B				0.00307692	0.00615385	0.00615385	0.0184615	0.00615385
3GSN_P_NoWaters	2B-4S					0.00923077	0.00615385	0.00923077	0.00307692
3GSN_P_NoWaters	2S-4B						0.00307692	0.00615385	0.00615385
3GSN_P_NoWaters	2S-4S							0.00307692	0.00307692
3GSN_P_NoWaters	2B-5B							0.00615385
3GSN_P_NoWaters	2B-5S
3GSN_P_NoWaters	2S-5B								0.00307692
3GSN_P_NoWaters	2S-5S
3GSN_P_NoWaters	2B-6B
3GSN_P_NoWaters	2B-6S
3GSN_P_NoWaters	2S-6B
3GSN_P_NoWaters	2S-6S
3GSN_P_NoWaters	2B-7B
3GSN_P_NoWaters	2B-7S
3GSN_P_NoWaters	2S-7B
3GSN_P_NoWaters	2S-7S
3GSN_P_NoWaters	2B-8B
3GSN_P_NoWaters	2B-8S
3GSN_P_NoWaters	2S-8B
3GSN_P_NoWaters	2S-8S
3GSN_P_NoWaters	2B-9B
3GSN_P_NoWaters	2B-9S
3GSN_P_NoWaters	2S-9B
3GSN_P_NoWaters	2S-9S
3GSN_P_NoWaters	3B-3B		0.00615385	0.00923077	0.00307692
3GSN_P_NoWaters	3B-3S			0.00615385	0.0246154	0.00615385
3GSN_P_NoWaters	3S-3S			0.00923077
3GSN_P_NoWaters	3B-4B		0.00307692	0.00923077	0.0123077	0.0123077	0.00923077	0.00307692
3GSN_P_NoWaters	3B-4S				0.00615385	0.0215385	0.00615385	0.00307692
3GSN_P_NoWaters	3S-4B				0.00307692	0.00923077	0.0184615	0.00615385
3GSN_P_NoWaters	3S-4S					0.00615385	0.00923077	0.0123077
3GSN_P_NoWaters	3B-5B				0.00615385	0.00923077	0.0184615	0.00923077	0.00615385
3GSN_P_NoWaters	3B-5S							0.00923077	0.00615385
3GSN_P_NoWaters	3S-5B				0.00307692	0.0215385	0.0123077
3GSN_P_NoWaters	3S-5S							0.00923077	0.00307692
3GSN_P_NoWaters	3B-6B						0.00307692	0.00923077	0.00307692
3GSN_P_NoWaters	3B-6S							0.0123077	0.00615385
3GSN_P_NoWaters	3S-6B					0.00307692	0.00307692	0.0153846	0.00307692
3GSN_P_NoWaters	3S-6S					0.00307692	0.00923077	0.00923077
3GSN_P_NoWaters	3B-7B
3GSN_P_NoWaters	3B-7S
3GSN_P_NoWaters	3S-7B								0.00307692
3GSN_P_NoWaters	3S-7S
3GSN_P_NoWaters	3B-8B
3GSN_P_NoWaters	3B-8S
3GSN_P_NoWaters	3S-8B
3GSN_P_NoWaters	3S-8S
3GSN_P_NoWaters	3B-9B
3GSN_P_NoWaters	3B-9S
3GSN_P_NoWaters	3S-9B
3GSN_P_NoWaters	3S-9S
3GSN_P_NoWaters	4B-4B		0.00615385	0.00615385	0.00307692	0.00307692
3GSN_P_NoWaters	4B-4S		0.00307692	0.0153846	0.00615385	0.00615385	0.00615385
3GSN_P_NoWaters	4S-4S		0.00307692	0.00615385
3GSN_P_NoWaters	4B-5B		0.00307692	0.00923077	0.00615385	0.0153846	0.0153846
3GSN_P_NoWaters	4B-5S				0.00923077	0.00307692	0.0153846	0.0123077	0.00307692
3GSN_P_NoWaters	4S-5B				0.00307692	0.00923077	0.00307692	0.0215385
3GSN_P_NoWaters	4S-5S						0.00615385	0.00923077	0.00923077
3GSN_P_NoWaters	4B-6B					0.00307692	0.00307692	0.0123077	0.0123077
3GSN_P_NoWaters	4B-6S							0.00615385	0.00923077
3GSN_P_NoWaters	4S-6B								0.00307692
3GSN_P_NoWaters	4S-6S
3GSN_P_NoWaters	4B-7B
3GSN_P_NoWaters	4B-7S
3GSN_P_NoWaters	4S-7B
3GSN_P_NoWaters	4S-7S
3GSN_P_NoWaters	4B-8B
3GSN_P_NoWaters	4B-8S
3GSN_P_NoWaters	4S-8B
3GSN_P_NoWaters	4S-8S
3GSN_P_NoWaters	4B-9B
3GSN_P_NoWaters	4B-9S
3GSN_P_NoWaters	4S-9B
3GSN_P_NoWaters	4S-9S
3GSN_P_NoWaters	5B-5B		0.00615385	0.00923077	0.00307692
3GSN_P_NoWaters	5B-5S			0.00923077	0.00923077	0.00615385	0.0184615	0.00615385
3GSN_P_NoWaters	5S-5S			0.00923077	0.00923077
3GSN_P_NoWaters	5B-6B		0.00307692	0.00923077	0.00923077	0.00923077	0.0123077	0.00615385
3GSN_P_NoWaters	5B-6S				0.00307692	0.00923077	0.0123077	0.00923077	0.00307692
3GSN_P_NoWaters	5S-6B				0.00307692	0.00307692	0.0153846	0.0123077	0.0153846
3GSN_P_NoWaters	5S-6S							0.00615385	0.00615385
3GSN_P_NoWaters	5B-7B					0.00615385	0.00615385	0.00923077	0.0123077
3GSN_P_NoWaters	5B-7S							0.00615385	0.00307692
3GSN_P_NoWaters	5S-7B						0.00307692	0.00923077	0.00615385
3GSN_P_NoWaters	5S-7S								0.00615385
3GSN_P_NoWaters	5B-8B
3GSN_P_NoWaters	5B-8S
3GSN_P_NoWaters	5S-8B
3GSN_P_NoWaters	5S-8S
3GSN_P_NoWaters	5B-9B
3GSN_P_NoWaters	5B-9S
3GSN_P_NoWaters	5S-9B
3GSN_P_NoWaters	5S-9S
3GSN_P_NoWaters	6B-6B		0.00615385	0.00923077	0.00307692
3GSN_P_NoWaters	6B-6S			0.00923077	0.0184615	0.00923077
3GSN_P_NoWaters	6S-6S			0.00923077
3GSN_P_NoWaters	6B-7B		0.00307692	0.00923077	0.0153846	0.00615385	0.00923077	0.00615385
3GSN_P_NoWaters	6B-7S					0.00615385	0.00307692	0.00307692
3GSN_P_NoWaters	6S-7B				0.00307692	0.0123077	0.0123077	0.00923077
3GSN_P_NoWaters	6S-7S							0.00615385	0.00307692
3GSN_P_NoWaters	6B-8B					0.00615385	0.00615385	0.0184615	0.00307692
3GSN_P_NoWaters	6B-8S							0.0184615
3GSN_P_NoWaters	6S-8B						0.00307692	0.00615385	0.00615385
3GSN_P_NoWaters	6S-8S								0.00307692
3GSN_P_NoWaters	6B-9B								0.00307692
3GSN_P_NoWaters	6B-9S
3GSN_P_NoWaters	6S-9B								0.00307692
3GSN_P_NoWaters	6S-9S
3GSN_P_NoWaters	7B-7B		0.00615385	0.00923077	0.00307692
3GSN_P_NoWaters	7B-7S			0.00923077	0.00307692
3GSN_P_NoWaters	7S-7S
3GSN_P_NoWaters	7B-8B		0.00307692	0.00923077	0.0153846	0.00923077	0.00923077	0.00307692
3GSN_P_NoWaters	7B-8S					0.0123077	0.0153846	0.00923077
3GSN_P_NoWaters	7S-8B				0.00307692	0.00307692	0.00615385
3GSN_P_NoWaters	7S-8S						0.00615385	0.00307692
3GSN_P_NoWaters	7B-9B					0.00615385	0.00615385	0.0153846	0.00923077
3GSN_P_NoWaters	7B-9S						0.00307692	0.0123077	0.00307692
3GSN_P_NoWaters	7S-9B							0.00307692	0.00307692
3GSN_P_NoWaters	7S-9S
3GSN_P_NoWaters	8B-8B		0.00615385	0.00615385	0.00615385
3GSN_P_NoWaters	8B-8S			0.0123077	0.0153846	0.00615385	0.00307692
3GSN_P_NoWaters	8S-8S		0.00307692	0.00615385
3GSN_P_NoWaters	8B-9B		0.00307692	0.00923077	0.0123077	0.0215385	0.00307692	0.00923077	0.00307692
3GSN_P_NoWaters	8B-9S					0.0123077	0.0153846	0.00923077
3GSN_P_NoWaters	8S-9B				0.00307692	0.0123077	0.0184615	0.00923077	0.00307692
3GSN_P_NoWaters	8S-9S						0.00615385	0.00923077	0.00923077
3GSN_P_NoWaters	9B-9B		0.00923077	0.0153846	0.00307692	0.00307692
3GSN_P_NoWaters	9B-9S			0.0153846	0.0184615	0.00923077	0.00307692
3GSN_P_NoWaters	9S-9S			0.00615385	0.00307692
3GSO_P_36_38_40_49_48_63_61_NoWaters	1B-1B		0.00307692	0.0123077	0.00307692
3GSO_P_36_38_40_49_48_63_61_NoWaters	1B-1S			0.00615385	0.0215385	0.0123077	0.00923077
3GSO_P_36_38_40_49_48_63_61_NoWaters	1S-1S		0.00615385	0.0123077
3GSO_P_36_38_40_49_48_63_61_NoWaters	1B-2B		0.00307692	0.00923077	0.0184615	0.00615385	0.00615385	0.00615385
3GSO_P_36_38_40_49_48_63_61_NoWaters	1B-2S					0.00923077	0.0123077	0.0246154
3GSO_P_36_38_40_49_48_63_61_NoWaters	1S-2B				0.00307692	0.0184615	0.0215385	0.00615385
3GSO_P_36_38_40_49_48_63_61_NoWaters	1S-2S						0.00307692	0.00923077	0.00615385
3GSO_P_36_38_40_49_48_63_61_NoWaters	1B-3B					0.00615385	0.00615385	0.0153846	0.00615385
3GSO_P_36_38_40_49_48_63_61_NoWaters	1B-3S							0.00615385	0.00615385
3GSO_P_36_38_40_49_48_63_61_NoWaters	1S-3B						0.00307692	0.0153846	0.00307692
3GSO_P_36_38_40_49_48_63_61_NoWaters	1S-3S
3GSO_P_36_38_40_49_48_63_61_NoWaters	1B-4B								0.00615385
3GSO_P_36_38_40_49_48_63_61_NoWaters	1B-4S								0.00615385
3GSO_P_36_38_40_49_48_63_61_NoWaters	1S-4B							0.00307692	0.00307692
3GSO_P_36_38_40_49_48_63_61_NoWaters	1S-4S							0.00615385	0.00307692
3GSO_P_36_38_40_49_48_63_61_NoWaters	1B-5B
3GSO_P_36_38_40_49_48_63_61_NoWaters	1B-5S
3GSO_P_36_38_40_49_48_63_61_NoWaters	1S-5B
3GSO_P_36_38_40_49_48_63_61_NoWaters	1S-5S
3GSO_P_36_38_40_49_48_63_61_NoWaters	1B-6B
3GSO_P_36_38_40_49_48_63_61_NoWaters	1B-6S
3GSO_P_36_38_40_49_48_63_61_NoWaters	1S-6B
3GSO_P_36_38_40_49_48_63_61_NoWaters	1S-6S
3GSO_P_36_38_40_49_48_63_61_NoWaters	1B-7B
3GSO_P_36_38_40_49_48_63_61_NoWaters	1B-7S
3GSO_P_36_38_40_49_48_63_61_NoWaters	1S-7B
3GSO_P_36_38_40_49_48_63_61_NoWaters	1S-7S
3GSO_P_36_38_40_49_48_63_61_NoWaters	1B-8B
3GSO_P_36_38_40_49_48_63_61_NoWaters	1B-8S
3GSO_P_36_38_40_49_48_63_61_NoWaters	1S-8B
3GSO_P_36_38_40_49_48_63_61_NoWaters	1S-8S
3GSO_P_36_38_40_49_48_63_61_NoWaters	1B-9B
3GSO_P_36_38_40_49_48_63_61_NoWaters	1B-9S
3GSO_P_36_38_40_49_48_63_61_NoWaters	1S-9B
3GSO_P_36_38_40_49_48_63_61_NoWaters	1S-9S
3GSO_P_36_38_40_49_48_63_61_NoWaters	2B-2B		0.00615385	0.00923077	0.00307692
3GSO_P_36_38_40_49_48_63_61_NoWaters	2B-2S			0.00923077	0.0123077	0.0153846	0.00615385	0.00615385
3GSO_P_36_38_40_49_48_63_61_NoWaters	2S-2S		0.00615385	0.0123077
3GSO_P_36_38_40_49_48_63_61_NoWaters	2B-3B		0.00307692	0.00923077	0.0153846	0.0123077	0.00923077
3GSO_P_36_38_40_49_48_63_61_NoWaters	2B-3S					0.00923077	0.0153846	0.00615385	0.00307692
3GSO_P_36_38_40_49_48_63_61_NoWaters	2S-3B				0.00307692	0.00615385	0.0123077	0.0215385	0.00615385
3GSO_P_36_38_40_49_48_63_61_NoWaters	2S-3S						0.00615385	0.00307692	0.0123077
3GSO_P_36_38_40_49_48_63_61_NoWaters	2B-4B					0.00923077	0.00615385	0.0153846	0.00307692
3GSO_P_36_38_40_49_48_63_61_NoWaters	2B-4S					0.00307692	0.00923077	0.00923077	0.00307692
3GSO_P_36_38_40_49_48_63_61_NoWaters	2S-4B							0.00615385	0.00307692
3GSO_P_36_38_40_49_48_63_61_NoWaters	2S-4S								0.00307692
3GSO_P_36_38_40_49_48_63_61_NoWaters	2B-5B							0.00615385
3GSO_P_36_38_40_49_48_63_61_NoWaters	2B-5S
3GSO_P_36_38_40_49_48_63_61_NoWaters	2S-5B
3GSO_P_36_38_40_49_48_63_61_NoWaters	2S-5S
3GSO_P_36_38_40_49_48_63_61_NoWaters	2B-6B
3GSO_P_36_38_40_49_48_63_61_NoWaters	2B-6S
3GSO_P_36_38_40_49_48_63_61_NoWaters	2S-6B
3GSO_P_36_38_40_49_48_63_61_NoWaters	2S-6S
3GSO_P_36_38_40_49_48_63_61_NoWaters	2B-7B
3GSO_P_36_38_40_49_48_63_61_NoWaters	2B-7S
3GSO_P_36_38_40_49_48_63_61_NoWaters	2S-7B
3GSO_P_36_38_40_49_48_63_61_NoWaters	2S-7S
3GSO_P_36_38_40_49_48_63_61_NoWaters	2B-8B
3GSO_P_36_38_40_49_48_63_61_NoWaters	2B-8S
3GSO_P_36_38_40_49_48_63_61_NoWaters	2S-8B
3GSO_P_36_38_40_49_48_63_61_NoWaters	2S-8S
3GSO_P_36_38_40_49_48_63_61_NoWaters	2B-9B
3GSO_P_36_38_40_49_48_63_61_NoWaters	2B-9S
3GSO_P_36_38_40_49_48_63_61_NoWaters	2S-9B
3GSO_P_36_38_40_49_48_63_61_NoWaters	2S-9S
3GSO_P_36_38_40_49_48_63_61_NoWaters	3B-3B		0.00615385	0.00923077	0.00307692
3GSO_P_36_38_40_49_48_63_61_NoWaters	3B-3S			0.00615385	0.0246154	0.00615385
3GSO_P_36_38_40_49_48_63_61_NoWaters	3S-3S			0.00923077
3GSO_P_36_38_40_49_48_63_61_NoWaters	3B-4B		0.00307692	0.00923077	0.00923077	0.0123077	0.00615385	0.00923077
3GSO_P_36_38_40_49_48_63_61_NoWaters	3B-4S				0.00615385	0.0184615	0.00615385	0.00615385
3GSO_P_36_38_40_49_48_63_61_NoWaters	3S-4B				0.00615385	0.00307692	0.0184615	0.00923077
3GSO_P_36_38_40_49_48_63_61_NoWaters	3S-4S				0.00307692	0.00307692	0.0123077	0.00923077
3GSO_P_36_38_40_49_48_63_61_NoWaters	3B-5B				0.00615385	0.00307692	0.0215385	0.0123077	0.00615385
3GSO_P_36_38_40_49_48_63_61_NoWaters	3B-5S							0.00615385	0.0123077
3GSO_P_36_38_40_49_48_63_61_NoWaters	3S-5B					0.0184615	0.0153846	0.00307692
3GSO_P_36_38_40_49_48_63_61_NoWaters	3S-5S							0.00615385	0.00307692
3GSO_P_36_38_40_49_48_63_61_NoWaters	3B-6B							0.00923077	0.00615385
3GSO_P_36_38_40_49_48_63_61_NoWaters	3B-6S						0.00615385	0.00923077	0.00923077
3GSO_P_36_38_40_49_48_63_61_NoWaters	3S-6B						0.00615385	0.0123077	0.00307692
3GSO_P_36_38_40_49_48_63_61_NoWaters	3S-6S					0.00307692	0.00615385	0.0123077
3GSO_P_36_38_40_49_48_63_61_NoWaters	3B-7B
3GSO_P_36_38_40_49_48_63_61_NoWaters	3B-7S
3GSO_P_36_38_40_49_48_63_61_NoWaters	3S-7B
3GSO_P_36_38_40_49_48_63_61_NoWaters	3S-7S
3GSO_P_36_38_40_49_48_63_61_NoWaters	3B-8B
3GSO_P_36_38_40_49_48_63_61_NoWaters	3B-8S
3GSO_P_36_38_40_49_48_63_61_NoWaters	3S-8B
3GSO_P_36_38_40_49_48_63_61_NoWaters	3S-8S
3GSO_P_36_38_40_49_48_63_61_NoWaters	3B-9B
3GSO_P_36_38_40_49_48_63_61_NoWaters	3B-9S
3GSO_P_36_38_40_49_48_63_61_NoWaters	3S-9B
3GSO_P_36_38_40_49_48_63_61_NoWaters	3S-9S
3GSO_P_36_38_40_49_48_63_61_NoWaters	4B-4B		0.00615385	0.00615385	0.00307692	0.00307692
3GSO_P_36_38_40_49_48_63_61_NoWaters	4B-4S		0.00307692	0.0184615	0.00307692	0.00615385	0.00615385
3GSO_P_36_38_40_49_48_63_61_NoWaters	4S-4S		0.00307692	0.00615385
3GSO_P_36_38_40_49_48_63_61_NoWaters	4B-5B		0.00307692	0.00923077	0.00615385	0.0153846	0.0153846
3GSO_P_36_38_40_49_48_63_61_NoWaters	4B-5S				0.00307692	0.0215385	0.0123077	0.00923077	0.00307692
3GSO_P_36_38_40_49_48_63_61_NoWaters	4S-5B				0.00307692	0.00923077	0.00923077	0.0153846
3GSO_P_36_38_40_49_48_63_61_NoWaters	4S-5S						0.00923077	0.0123077	0.00923077
3GSO_P_36_38_40_49_48_63_61_NoWaters	4B-6B						0.00615385	0.0123077
3GSO_P_36_38_40_49_48_63_61_NoWaters	4B-6S						0.00307692	0.0153846	0.00615385
3GSO_P_36_38_40_49_48_63_61_NoWaters	4S-6B								0.00307692
3GSO_P_36_38_40_49_48_63_61_NoWaters	4S-6S
3GSO_P_36_38_40_49_48_63_61_NoWaters	4B-7B
3GSO_P_36_38_40_49_48_63_61_NoWaters	4B-7S
3GSO_P_36_38_40_49_48_63_61_NoWaters	4S-7B
3GSO_P_36_38_40_49_48_63_61_NoWaters	4S-7S
3GSO_P_36_38_40_49_48_63_61_NoWaters	4B-8B
3GSO_P_36_38_40_49_48_63_61_NoWaters	4B-8S
3GSO_P_36_38_40_49_48_63_61_NoWaters	4S-8B
3GSO_P_36_38_40_49_48_63_61_NoWaters	4S-8S
3GSO_P_36_38_40_49_48_63_61_NoWaters	4B-9B
3GSO_P_36_38_40_49_48_63_61_NoWaters	4B-9S
3GSO_P_36_38_40_49_48_63_61_NoWaters	4S-9B
3GSO_P_36_38_40_49_48_63_61_NoWaters	4S-9S
3GSO_P_36_38_40_49_48_63_61_NoWaters	5B-5B		0.00615385	0.00923077	0.00307692
3GSO_P_36_38_40_49_48_63_61_NoWaters	5B-5S			0.00923077	0.00615385	0.0215385	0.00307692	0.00923077
3GSO_P_36_38_40_49_48_63_61_NoWaters	5S-5S		0.00307692	0.00615385	0.00923077
3GSO_P_36_38_40_49_48_63_61_NoWaters	5B-6B		0.00307692	0.00923077	0.00307692	0.0153846	0.0123077	0.00307692	0.00307692
3GSO_P_36_38_40_49_48_63_61_NoWaters	5B-6S				0.00615385	0.0123077	0.0153846	0.00307692
3GSO_P_36_38_40_49_48_63_61_NoWaters	5S-6B				0.00307692	0.00615385	0.0184615	0.00307692	0.00923077
3GSO_P_36_38_40_49_48_63_61_NoWaters	5S-6S							0.0153846	0.00307692
3GSO_P_36_38_40_49_48_63_61_NoWaters	5B-7B					0.00615385	0.00615385	0.00307692	0.0184615
3GSO_P_36_38_40_49_48_63_61_NoWaters	5B-7S							0.00615385
3GSO_P_36_38_40_49_48_63_61_NoWaters	5S-7B							0.00923077	0.00307692
3GSO_P_36_38_40_49_48_63_61_NoWaters	5S-7S								0.00307692
3GSO_P_36_38_40_49_48_63_61_NoWaters	5B-8B
3GSO_P_36_38_40_49_48_63_61_NoWaters	5B-8S
3GSO_P_36_38_40_49_48_63_61_NoWaters	5S-8B
3GSO_P_36_38_40_49_48_63_61_NoWaters	5S-8S
3GSO_P_36_38_40_49_48_63_61_NoWaters	5B-9B
3GSO_P_36_38_40_49_48_63_61_NoWaters	5B-9S
3GSO_P_36_38_40_49_48_63_61_NoWaters	5S-9B
3GSO_P_36_38_40_49_48_63_61_NoWaters	5S-9S
3GSO_P_36_38_40_49_48_63_61_NoWaters	6B-6B		0.00615385	0.00923077	0.00307692
3GSO_P_36_38_40_49_48_63_61_NoWaters	6B-6S			0.00615385	0.0246154	0.00615385
3GSO_P_36_38_40_49_48_63_61_NoWaters	6S-6S		0.00307692	0.00615385
3GSO_P_36_38_40_49_48_63_61_NoWaters	6B-7B		0.00307692	0.00923077	0.0153846	0.00615385	0.00923077	0.00615385
3GSO_P_36_38_40_49_48_63_61_NoWaters	6B-7S					0.00615385	0.00307692	0.00307692
3GSO_P_36_38_40_49_48_63_61_NoWaters	6S-7B					0.00615385	0.0215385	0.00615385	0.00307692
3GSO_P_36_38_40_49_48_63_61_NoWaters	6S-7S							0.00307692	0.00307692
3GSO_P_36_38_40_49_48_63_61_NoWaters	6B-8B					0.00615385	0.00923077	0.0153846	0.00307692
3GSO_P_36_38_40_49_48_63_61_NoWaters	6B-8S						0.00307692	0.00923077	0.00307692
3GSO_P_36_38_40_49_48_63_61_NoWaters	6S-8B							0.00615385	0.00307692
3GSO_P_36_38_40_49_48_63_61_NoWaters	6S-8S
3GSO_P_36_38_40_49_48_63_61_NoWaters	6B-9B								0.00307692
3GSO_P_36_38_40_49_48_63_61_NoWaters	6B-9S
3GSO_P_36_38_40_49_48_63_61_NoWaters	6S-9B
3GSO_P_36_38_40_49_48_63_61_NoWaters	6S-9S
3GSO_P_36_38_40_49_48_63_61_NoWaters	7B-7B		0.00615385	0.00923077	0.00307692
3GSO_P_36_38_40_49_48_63_61_NoWaters	7B-7S			0.00615385	0.00615385
3GSO_P_36_38_40_49_48_63_61_NoWaters	7S-7S
3GSO_P_36_38_40_49_48_63_61_NoWaters	7B-8B		0.00307692	0.00923077	0.0123077	0.0153846	0.00307692	0.00615385
3GSO_P_36_38_40_49_48_63_61_NoWaters	7B-8S					0.00923077	0.0153846	0.00615385	0.00615385
3GSO_P_36_38_40_49_48_63_61_NoWaters	7S-8B				0.00307692	0.00307692	0.00615385
3GSO_P_36_38_40_49_48_63_61_NoWaters	7S-8S							0.00615385	0.00307692
3GSO_P_36_38_40_49_48_63_61_NoWaters	7B-9B					0.00615385	0.00615385	0.0123077	0.00923077
3GSO_P_36_38_40_49_48_63_61_NoWaters	7B-9S						0.00307692	0.00923077	0.00307692
3GSO_P_36_38_40_49_48_63_61_NoWaters	7S-9B							0.00307692	0.00307692
3GSO_P_36_38_40_49_48_63_61_NoWaters	7S-9S
3GSO_P_36_38_40_49_48_63_61_NoWaters	8B-8B		0.00615385	0.00923077	0.00307692
3GSO_P_36_38_40_49_48_63_61_NoWaters	8B-8S			0.0123077	0.0184615	0.00615385
3GSO_P_36_38_40_49_48_63_61_NoWaters	8S-8S		0.00307692	0.00615385
3GSO_P_36_38_40_49_48_63_61_NoWaters	8B-9B		0.00307692	0.00923077	0.0153846	0.0153846	0.00615385	0.00923077	0.00307692
3GSO_P_36_38_40_49_48_63_61_NoWaters	8B-9S					0.0123077	0.0153846	0.00615385	0.00307692
3GSO_P_36_38_40_49_48_63_61_NoWaters	8S-9B				0.00615385	0.0153846	0.0153846	0.00923077
3GSO_P_36_38_40_49_48_63_61_NoWaters	8S-9S						0.00615385	0.0184615	0.00307692
3GSO_P_36_38_40_49_48_63_61_NoWaters	9B-9B		0.00923077	0.0123077	0.00615385	0.00307692
3GSO_P_36_38_40_49_48_63_61_NoWaters	9B-9S			0.00615385	0.0276923	0.00923077	0.00307692
3GSO_P_36_38_40_49_48_63_61_NoWaters	9S-9S		0.00307692	0.00307692	0.00307692
3GSO_P_36_38_40_49_48_63_61+Waters	1B-1B		0.00246914	0.00987654	0.00246914
3GSO_P_36_38_40_49_48_63_61+Waters	1B-1S			0.00493827	0.017284	0.00987654	0.00740741
3GSO_P_36_38_40_49_48_63_61+Waters	1S-1S		0.00493827	0.00987654
3GSO_P_36_38_40_49_48_63_61+Waters	1B-2B		0.00246914	0.00740741	0.0148148	0.00493827	0.00493827	0.00493827
3GSO_P_36_38_40_49_48_63_61+Waters	1B-2S					0.00740741	0.00987654	0.0197531
3GSO_P_36_38_40_49_48_63_61+Waters	1S-2B				0.00246914	0.0148148	0.017284	0.00493827
3GSO_P_36_38_40_49_48_63_61+Waters	1S-2S						0.00246914	0.00740741	0.00493827
3GSO_P_36_38_40_49_48_63_61+Waters	1B-3B					0.00493827	0.00493827	0.0123457	0.00493827
3GSO_P_36_38_40_49_48_63_61+Waters	1B-3S							0.00493827	0.00493827
3GSO_P_36_38_40_49_48_63_61+Waters	1S-3B						0.00246914	0.0123457	0.00246914
3GSO_P_36_38_40_49_48_63_61+Waters	1S-3S
3GSO_P_36_38_40_49_48_63_61+Waters	1B-4B								0.00493827
3GSO_P_36_38_40_49_48_63_61+Waters	1B-4S								0.00493827
3GSO_P_36_38_40_49_48_63_61+Waters	1S-4B							0.00246914	0.00246914
3GSO_P_36_38_40_49_48_63_61+Waters	1S-4S							0.00493827	0.00246914
3GSO_P_36_38_40_49_48_63_61+Waters	1B-5B
3GSO_P_36_38_40_49_48_63_61+Waters	1B-5S
3GSO_P_36_38_40_49_48_63_61+Waters	1S-5B
3GSO_P_36_38_40_49_48_63_61+Waters	1S-5S
3GSO_P_36_38_40_49_48_63_61+Waters	1B-6B
3GSO_P_36_38_40_49_48_63_61+Waters	1B-6S
3GSO_P_36_38_40_49_48_63_61+Waters	1S-6B
3GSO_P_36_38_40_49_48_63_61+Waters	1S-6S
3GSO_P_36_38_40_49_48_63_61+Waters	1B-7B
3GSO_P_36_38_40_49_48_63_61+Waters	1B-7S
3GSO_P_36_38_40_49_48_63_61+Waters	1S-7B
3GSO_P_36_38_40_49_48_63_61+Waters	1S-7S
3GSO_P_36_38_40_49_48_63_61+Waters	1B-8B
3GSO_P_36_38_40_49_48_63_61+Waters	1B-8S
3GSO_P_36_38_40_49_48_63_61+Waters	1S-8B
3GSO_P_36_38_40_49_48_63_61+Waters	1S-8S
3GSO_P_36_38_40_49_48_63_61+Waters	1B-9B
3GSO_P_36_38_40_49_48_63_61+Waters	1B-9S
3GSO_P_36_38_40_49_48_63_61+Waters	1S-9B
3GSO_P_36_38_40_49_48_63_61+Waters	1S-9S
3GSO_P_36_38_40_49_48_63_61+Waters	2B-2B		0.00493827	0.00740741	0.00246914
3GSO_P_36_38_40_49_48_63_61+Waters	2B-2S			0.00740741	0.00987654	0.0123457	0.00493827	0.00493827
3GSO_P_36_38_40_49_48_63_61+Waters	2S-2S		0.00493827	0.00987654
3GSO_P_36_38_40_49_48_63_61+Waters	2B-3B		0.00246914	0.00740741	0.0123457	0.00987654	0.00740741
3GSO_P_36_38_40_49_48_63_61+Waters	2B-3S					0.00740741	0.0123457	0.00493827	0.00246914
3GSO_P_36_38_40_49_48_63_61+Waters	2S-3B				0.00246914	0.00493827	0.00987654	0.017284	0.00493827
3GSO_P_36_38_40_49_48_63_61+Waters	2S-3S						0.00493827	0.00246914	0.00987654
3GSO_P_36_38_40_49_48_63_61+Waters	2B-4B					0.00740741	0.00493827	0.0123457	0.00246914
3GSO_P_36_38_40_49_48_63_61+Waters	2B-4S					0.00246914	0.00740741	0.00740741	0.00246914
3GSO_P_36_38_40_49_48_63_61+Waters	2S-4B							0.00493827	0.00246914
3GSO_P_36_38_40_49_48_63_61+Waters	2S-4S								0.00246914
3GSO_P_36_38_40_49_48_63_61+Waters	2B-5B							0.00493827
3GSO_P_36_38_40_49_48_63_61+Waters	2B-5S
3GSO_P_36_38_40_49_48_63_61+Waters	2S-5B
3GSO_P_36_38_40_49_48_63_61+Waters	2S-5S
3GSO_P_36_38_40_49_48_63_61+Waters	2B-6B
3GSO_P_36_38_40_49_48_63_61+Waters	2B-6S
3GSO_P_36_38_40_49_48_63_61+Waters	2S-6B
3GSO_P_36_38_40_49_48_63_61+Waters	2S-6S
3GSO_P_36_38_40_49_48_63_61+Waters	2B-7B
3GSO_P_36_38_40_49_48_63_61+Waters	2B-7S
3GSO_P_36_38_40_49_48_63_61+Waters	2S-7B
3GSO_P_36_38_40_49_48_63_61+Waters	2S-7S
3GSO_P_36_38_40_49_48_63_61+Waters	2B-8B
3GSO_P_36_38_40_49_48_63_61+Waters	2B-8S
3GSO_P_36_38_40_49_48_63_61+Waters	2S-8B
3GSO_P_36_38_40_49_48_63_61+Waters	2S-8S
3GSO_P_36_38_40_49_48_63_61+Waters	2B-9B
3GSO_P_36_38_40_49_48_63_61+Waters	2B-9S
3GSO_P_36_38_40_49_48_63_61+Waters	2S-9B
3GSO_P_36_38_40_49_48_63_61+Waters	2S-9S
3GSO_P_36_38_40_49_48_63_61+Waters	3B-3B		0.00493827	0.00740741	0.00246914
3GSO_P_36_38_40_49_48_63_61+Waters	3B-3S			0.00493827	0.0197531	0.00493827
3GSO_P_36_38_40_49_48_63_61+Waters	3S-3S			0.00740741
3GSO_P_36_38_40_49_48_63_61+Waters	3B-4B		0.00246914	0.00740741	0.00740741	0.00987654	0.00493827	0.00740741
3GSO_P_36_38_40_49_48_63_61+Waters	3B-4S				0.00493827	0.0148148	0.00493827	0.00493827
3GSO_P_36_38_40_49_48_63_61+Waters	3S-4B				0.00493827	0.00246914	0.0148148	0.00740741
3GSO_P_36_38_40_49_48_63_61+Waters	3S-4S				0.00246914	0.00246914	0.00987654	0.00740741
3GSO_P_36_38_40_49_48_63_61+Waters	3B-5B				0.00493827	0.00246914	0.017284	0.00987654	0.00493827
3GSO_P_36_38_40_49_48_63_61+Waters	3B-5S							0.00493827	0.00987654
3GSO_P_36_38_40_49_48_63_61+Waters	3S-5B					0.0148148	0.0123457	0.00246914
3GSO_P_36_38_40_49_48_63_61+Waters	3S-5S							0.00493827	0.00246914
3GSO_P_36_38_40_49_48_63_61+Waters	3B-6B							0.00740741	0.00493827
3GSO_P_36_38_40_49_48_63_61+Waters	3B-6S						0.00493827	0.00740741	0.00740741
3GSO_P_36_38_40_49_48_63_61+Waters	3S-6B						0.00493827	0.00987654	0.00246914
3GSO_P_36_38_40_49_48_63_61+Waters	3S-6S					0.00246914	0.00493827	0.00987654
3GSO_P_36_38_40_49_48_63_61+Waters	3B-7B
3GSO_P_36_38_40_49_48_63_61+Waters	3B-7S
3GSO_P_36_38_40_49_48_63_61+Waters	3S-7B
3GSO_P_36_38_40_49_48_63_61+Waters	3S-7S
3GSO_P_36_38_40_49_48_63_61+Waters	3B-8B
3GSO_P_36_38_40_49_48_63_61+Waters	3B-8S
3GSO_P_36_38_40_49_48_63_61+Waters	3S-8B
3GSO_P_36_38_40_49_48_63_61+Waters	3S-8S
3GSO_P_36_38_40_49_48_63_61+Waters	3B-9B
3GSO_P_36_38_40_49_48_63_61+Waters	3B-9S
3GSO_P_36_38_40_49_48_63_61+Waters	3S-9B
3GSO_P_36_38_40_49_48_63_61+Waters	3S-9S
3GSO_P_36_38_40_49_48_63_61+Waters	4B-4B		0.00493827	0.00493827	0.00246914	0.00246914
3GSO_P_36_38_40_49_48_63_61+Waters	4B-4S		0.00246914	0.0148148	0.00246914	0.00493827	0.00493827
3GSO_P_36_38_40_49_48_63_61+Waters	4S-4S		0.00246914	0.00493827
3GSO_P_36_38_40_49_48_63_61+Waters	4B-5B		0.00246914	0.00740741	0.00493827	0.0123457	0.0123457
3GSO_P_36_38_40_49_48_63_61+Waters	4B-5S				0.00246914	0.017284	0.00987654	0.00740741	0.00246914
3GSO_P_36_38_40_49_48_63_61+Waters	4S-5B				0.00246914	0.00740741	0.00740741	0.0123457
3GSO_P_36_38_40_49_48_63_61+Waters	4S-5S						0.00740741	0.00987654	0.00740741
3GSO_P_36_38_40_49_48_63_61+Waters	4B-6B						0.00493827	0.00987654
3GSO_P_36_38_40_49_48_63_61+Waters	4B-6S						0.00246914	0.0123457	0.00493827
3GSO_P_36_38_40_49_48_63_61+Waters	4S-6B								0.00246914
3GSO_P_36_38_40_49_48_63_61+Waters	4S-6S
3GSO_P_36_38_40_49_48_63_61+Waters	4B-7B
3GSO_P_36_38_40_49_48_63_61+Waters	4B-7S
3GSO_P_36_38_40_49_48_63_61+Waters	4S-7B
3GSO_P_36_38_40_49_48_63_61+Waters	4S-7S
3GSO_P_36_38_40_49_48_63_61+Waters	4B-8B
3GSO_P_36_38_40_49_48_63_61+Waters	4B-8S
3GSO_P_36_38_40_49_48_63_61+Waters	4S-8B
3GSO_P_36_38_40_49_48_63_61+Waters	4S-8S
3GSO_P_36_38_40_49_48_63_61+Waters	4B-9B
3GSO_P_36_38_40_49_48_63_61+Waters	4B-9S
3GSO_P_36_38_40_49_48_63_61+Waters	4S-9B
3GSO_P_36_38_40_49_48_63_61+Waters	4S-9S
3GSO_P_36_38_40_49_48_63_61+Waters	5B-5B		0.00493827	0.00740741	0.00246914
3GSO_P_36_38_40_49_48_63_61+Waters	5B-5S			0.00740741	0.00493827	0.017284	0.00246914	0.00740741
3GSO_P_36_38_40_49_48_63_61+Waters	5S-5S		0.00246914	0.00493827	0.00740741
3GSO_P_36_38_40_49_48_63_61+Waters	5B-6B		0.00246914	0.00740741	0.00246914	0.0123457	0.00987654	0.00246914	0.00246914
3GSO_P_36_38_40_49_48_63_61+Waters	5B-6S				0.00493827	0.00987654	0.0123457	0.00246914
3GSO_P_36_38_40_49_48_63_61+Waters	5S-6B				0.00246914	0.00493827	0.0148148	0.00246914	0.00740741
3GSO_P_36_38_40_49_48_63_61+Waters	5S-6S							0.0123457	0.00246914
3GSO_P_36_38_40_49_48_63_61+Waters	5B-7B					0.00493827	0.00493827	0.00246914	0.0148148
3GSO_P_36_38_40_49_48_63_61+Waters	5B-7S							0.00493827
3GSO_P_36_38_40_49_48_63_61+Waters	5S-7B							0.00740741	0.00246914
3GSO_P_36_38_40_49_48_63_61+Waters	5S-7S								0.00246914
3GSO_P_36_38_40_49_48_63_61+Waters	5B-8B
3GSO_P_36_38_40_49_48_63_61+Waters	5B-8S
3GSO_P_36_38_40_49_48_63_61+Waters	5S-8B
3GSO_P_36_38_40_49_48_63_61+Waters	5S-8S
3GSO_P_36_38_40_49_48_63_61+Waters	5B-9B
3GSO_P_36_38_40_49_48_63_61+Waters	5B-9S
3GSO_P_36_38_40_49_48_63_61+Waters	5S-9B
3GSO_P_36_38_40_49_48_63_61+Waters	5S-9S
3GSO_P_36_38_40_49_48_63_61+Waters	6B-6B		0.00493827	0.00740741	0.00246914
3GSO_P_36_38_40_49_48_63_61+Waters	6B-6S			0.00493827	0.0197531	0.00493827
3GSO_P_36_38_40_49_48_63_61+Waters	6S-6S		0.00246914	0.00493827
3GSO_P_36_38_40_49_48_63_61+Waters	6B-7B		0.00246914	0.00740741	0.0123457	0.00493827	0.00740741	0.00493827
3GSO_P_36_38_40_49_48_63_61+Waters	6B-7S					0.00493827	0.00246914	0.00246914
3GSO_P_36_38_40_49_48_63_61+Waters	6S-7B					0.00493827	0.017284	0.00493827	0.00246914
3GSO_P_36_38_40_49_48_63_61+Waters	6S-7S							0.00246914	0.00246914
3GSO_P_36_38_40_49_48_63_61+Waters	6B-8B					0.00493827	0.00740741	0.0123457	0.00246914
3GSO_P_36_38_40_49_48_63_61+Waters	6B-8S						0.00246914	0.00740741	0.00246914
3GSO_P_36_38_40_49_48_63_61+Waters	6S-8B							0.00493827	0.00246914
3GSO_P_36_38_40_49_48_63_61+Waters	6S-8S
3GSO_P_36_38_40_49_48_63_61+Waters	6B-9B								0.00246914
3GSO_P_36_38_40_49_48_63_61+Waters	6B-9S
3GSO_P_36_38_40_49_48_63_61+Waters	6S-9B
3GSO_P_36_38_40_49_48_63_61+Waters	6S-9S
3GSO_P_36_38_40_49_48_63_61+Waters	7B-7B		0.00493827	0.00740741	0.00246914
3GSO_P_36_38_40_49_48_63_61+Waters	7B-7S			0.00493827	0.00493827
3GSO_P_36_38_40_49_48_63_61+Waters	7S-7S
3GSO_P_36_38_40_49_48_63_61+Waters	7B-8B		0.00246914	0.00740741	0.00987654	0.0123457	0.00246914	0.00493827
3GSO_P_36_38_40_49_48_63_61+Waters	7B-8S					0.00740741	0.0123457	0.00493827	0.00493827
3GSO_P_36_38_40_49_48_63_61+Waters	7S-8B				0.00246914	0.00246914	0.00493827
3GSO_P_36_38_40_49_48_63_61+Waters	7S-8S							0.00493827	0.00246914
3GSO_P_36_38_40_49_48_63_61+Waters	7B-9B					0.00493827	0.00493827	0.00987654	0.00740741
3GSO_P_36_38_40_49_48_63_61+Waters	7B-9S						0.00246914	0.00740741	0.00246914
3GSO_P_36_38_40_49_48_63_61+Waters	7S-9B							0.00246914	0.00246914
3GSO_P_36_38_40_49_48_63_61+Waters	7S-9S
3GSO_P_36_38_40_49_48_63_61+Waters	8B-8B		0.00493827	0.00740741	0.00246914
3GSO_P_36_38_40_49_48_63_61+Waters	8B-8S			0.00987654	0.0148148	0.00493827
3GSO_P_36_38_40_49_48_63_61+Waters	8S-8S		0.00246914	0.00493827
3GSO_P_36_38_40_49_48_63_61+Waters	8B-9B		0.00246914	0.00740741	0.0123457	0.0123457	0.00493827	0.00740741	0.00246914
3GSO_P_36_38_40_49_48_63_61+Waters	8B-9S					0.00987654	0.0123457	0.00493827	0.00246914
3GSO_P_36_38_40_49_48_63_61+Waters	8S-9B				0.00493827	0.0123457	0.0123457	0.00740741
3GSO_P_36_38_40_49_48_63_61+Waters	8S-9S						0.00493827	0.0148148	0.00246914
3GSO_P_36_38_40_49_48_63_61+Waters	9B-9B		0.00740741	0.00987654	0.00493827	0.00246914
3GSO_P_36_38_40_49_48_63_61+Waters	9B-9S			0.00493827	0.0222222	0.00740741	0.00246914
3GSO_P_36_38_40_49_48_63_61+Waters	9S-9S		0.00246914	0.00246914	0.00246914
3GSO_P_37_39_41_50_48_64_61_NoWaters	1B-1B		0.00307692	0.0123077	0.00307692
3GSO_P_37_39_41_50_48_64_61_NoWaters	1B-1S			0.00615385	0.0215385	0.0123077	0.00923077
3GSO_P_37_39_41_50_48_64_61_NoWaters	1S-1S		0.00615385	0.0123077
3GSO_P_37_39_41_50_48_64_61_NoWaters	1B-2B		0.00307692	0.00923077	0.0184615	0.00615385	0.00615385	0.00615385
3GSO_P_37_39_41_50_48_64_61_NoWaters	1B-2S					0.00923077	0.0123077	0.0246154
3GSO_P_37_39_41_50_48_64_61_NoWaters	1S-2B				0.00307692	0.0184615	0.0215385	0.00615385
3GSO_P_37_39_41_50_48_64_61_NoWaters	1S-2S						0.00307692	0.00923077	0.00615385
3GSO_P_37_39_41_50_48_64_61_NoWaters	1B-3B					0.00615385	0.00615385	0.0153846	0.00615385
3GSO_P_37_39_41_50_48_64_61_NoWaters	1B-3S							0.00615385	0.00615385
3GSO_P_37_39_41_50_48_64_61_NoWaters	1S-3B						0.00307692	0.0153846	0.00307692
3GSO_P_37_39_41_50_48_64_61_NoWaters	1S-3S
3GSO_P_37_39_41_50_48_64_61_NoWaters	1B-4B								0.00615385
3GSO_P_37_39_41_50_48_64_61_NoWaters	1B-4S								0.00615385
3GSO_P_37_39_41_50_48_64_61_NoWaters	1S-4B							0.00307692	0.00307692
3GSO_P_37_39_41_50_48_64_61_NoWaters	1S-4S							0.00615385	0.00307692
3GSO_P_37_39_41_50_48_64_61_NoWaters	1B-5B
3GSO_P_37_39_41_50_48_64_61_NoWaters	1B-5S
3GSO_P_37_39_41_50_48_64_61_NoWaters	1S-5B
3GSO_P_37_39_41_50_48_64_61_NoWaters	1S-5S
3GSO_P_37_39_41_50_48_64_61_NoWaters	1B-6B
3GSO_P_37_39_41_50_48_64_61_NoWaters	1B-6S
3GSO_P_37_39_41_50_48_64_61_NoWaters	1S-6B
3GSO_P_37_39_41_50_48_64_61_NoWaters	1S-6S
3GSO_P_37_39_41_50_48_64_61_NoWaters	1B-7B
3GSO_P_37_39_41_50_48_64_61_NoWaters	1B-7S
3GSO_P_37_39_41_50_48_64_61_NoWaters	1S-7B
3GSO_P_37_39_41_50_48_64_61_NoWaters	1S-7S
3GSO_P_37_39_41_50_48_64_61_NoWaters	1B-8B
3GSO_P_37_39_41_50_48_64_61_NoWaters	1B-8S
3GSO_P_37_39_41_50_48_64_61_NoWaters	1S-8B
3GSO_P_37_39_41_50_48_64_61_NoWaters	1S-8S
3GSO_P_37_39_41_50_48_64_61_NoWaters	1B-9B
3GSO_P_37_39_41_50_48_64_61_NoWaters	1B-9S
3GSO_P_37_39_41_50_48_64_61_NoWaters	1S-9B
3GSO_P_37_39_41_50_48_64_61_NoWaters	1S-9S
3GSO_P_37_39_41_50_48_64_61_NoWaters	2B-2B		0.00615385	0.00923077	0.00307692
3GSO_P_37_39_41_50_48_64_61_NoWaters	2B-2S			0.00923077	0.0123077	0.0153846	0.00615385	0.00615385
3GSO_P_37_39_41_50_48_64_61_NoWaters	2S-2S		0.00615385	0.0123077
3GSO_P_37_39_41_50_48_64_61_NoWaters	2B-3B		0.00307692	0.00923077	0.0153846	0.0123077	0.00923077
3GSO_P_37_39_41_50_48_64_61_NoWaters	2B-3S					0.00923077	0.0153846	0.00615385	0.00307692
3GSO_P_37_39_41_50_48_64_61_NoWaters	2S-3B				0.00307692	0.00615385	0.0123077	0.0215385	0.00615385
3GSO_P_37_39_41_50_48_64_61_NoWaters	2S-3S						0.00615385	0.00307692	0.0123077
3GSO_P_37_39_41_50_48_64_61_NoWaters	2B-4B					0.00923077	0.00615385	0.0153846	0.00307692
3GSO_P_37_39_41_50_48_64_61_NoWaters	2B-4S					0.00307692	0.00923077	0.00923077	0.00307692
3GSO_P_37_39_41_50_48_64_61_NoWaters	2S-4B							0.00615385	0.00307692
3GSO_P_37_39_41_50_48_64_61_NoWaters	2S-4S								0.00307692
3GSO_P_37_39_41_50_48_64_61_NoWaters	2B-5B							0.00615385
3GSO_P_37_39_41_50_48_64_61_NoWaters	2B-5S
3GSO_P_37_39_41_50_48_64_61_NoWaters	2S-5B
3GSO_P_37_39_41_50_48_64_61_NoWaters	2S-5S
3GSO_P_37_39_41_50_48_64_61_NoWaters	2B-6B
3GSO_P_37_39_41_50_48_64_61_NoWaters	2B-6S
3GSO_P_37_39_41_50_48_64_61_NoWaters	2S-6B
3GSO_P_37_39_41_50_48_64_61_NoWaters	2S-6S
3GSO_P_37_39_41_50_48_64_61_NoWaters	2B-7B
3GSO_P_37_39_41_50_48_64_61_NoWaters	2B-7S
3GSO_P_37_39_41_50_48_64_61_NoWaters	2S-7B
3GSO_P_37_39_41_50_48_64_61_NoWaters	2S-7S
3GSO_P_37_39_41_50_48_64_61_NoWaters	2B-8B
3GSO_P_37_39_41_50_48_64_61_NoWaters	2B-8S
3GSO_P_37_39_41_50_48_64_61_NoWaters	2S-8B
3GSO_P_37_39_41_50_48_64_61_NoWaters	2S-8S
3GSO_P_37_39_41_50_48_64_61_NoWaters	2B-9B
3GSO_P_37_39_41_50_48_64_61_NoWaters	2B-9S
3GSO_P_37_39_41_50_48_64_61_NoWaters	2S-9B
3GSO_P_37_39_41_50_48_64_61_NoWaters	2S-9S
3GSO_P_37_39_41_50_48_64_61_NoWaters	3B-3B		0.00615385	0.00923077	0.00307692
3GSO_P_37_39_41_50_48_64_61_NoWaters	3B-3S			0.00615385	0.0246154	0.00615385
3GSO_P_37_39_41_50_48_64_61_NoWaters	3S-3S			0.00923077
3GSO_P_37_39_41_50_48_64_61_NoWaters	3B-4B		0.00307692	0.00923077	0.00923077	0.0123077	0.00615385	0.00923077
3GSO_P_37_39_41_50_48_64_61_NoWaters	3B-4S				0.00615385	0.0184615	0.00615385	0.00615385
3GSO_P_37_39_41_50_48_64_61_NoWaters	3S-4B				0.00615385	0.00307692	0.0184615	0.00923077
3GSO_P_37_39_41_50_48_64_61_NoWaters	3S-4S				0.00307692	0.00307692	0.0123077	0.00923077
3GSO_P_37_39_41_50_48_64_61_NoWaters	3B-5B				0.00615385	0.00307692	0.0215385	0.0123077	0.00615385
3GSO_P_37_39_41_50_48_64_61_NoWaters	3B-5S							0.0123077	0.00307692
3GSO_P_37_39_41_50_48_64_61_NoWaters	3S-5B					0.0184615	0.0153846	0.00307692
3GSO_P_37_39_41_50_48_64_61_NoWaters	3S-5S							0.00615385	0.00307692
3GSO_P_37_39_41_50_48_64_61_NoWaters	3B-6B							0.00923077	0.00615385
3GSO_P_37_39_41_50_48_64_61_NoWaters	3B-6S							0.00307692	0.0123077
3GSO_P_37_39_41_50_48_64_61_NoWaters	3S-6B						0.00615385	0.0123077	0.00307692
3GSO_P_37_39_41_50_48_64_61_NoWaters	3S-6S						0.00615385	0.0123077	0.00307692
3GSO_P_37_39_41_50_48_64_61_NoWaters	3B-7B
3GSO_P_37_39_41_50_48_64_61_NoWaters	3B-7S
3GSO_P_37_39_41_50_48_64_61_NoWaters	3S-7B
3GSO_P_37_39_41_50_48_64_61_NoWaters	3S-7S
3GSO_P_37_39_41_50_48_64_61_NoWaters	3B-8B
3GSO_P_37_39_41_50_48_64_61_NoWaters	3B-8S
3GSO_P_37_39_41_50_48_64_61_NoWaters	3S-8B
3GSO_P_37_39_41_50_48_64_61_NoWaters	3S-8S
3GSO_P_37_39_41_50_48_64_61_NoWaters	3B-9B
3GSO_P_37_39_41_50_48_64_61_NoWaters	3B-9S
3GSO_P_37_39_41_50_48_64_61_NoWaters	3S-9B
3GSO_P_37_39_41_50_48_64_61_NoWaters	3S-9S
3GSO_P_37_39_41_50_48_64_61_NoWaters	4B-4B		0.00615385	0.00615385	0.00307692	0.00307692
3GSO_P_37_39_41_50_48_64_61_NoWaters	4B-4S		0.00307692	0.0184615	0.00307692	0.00615385	0.00615385
3GSO_P_37_39_41_50_48_64_61_NoWaters	4S-4S		0.00307692	0.00615385
3GSO_P_37_39_41_50_48_64_61_NoWaters	4B-5B		0.00307692	0.00923077	0.00615385	0.0153846	0.0153846
3GSO_P_37_39_41_50_48_64_61_NoWaters	4B-5S				0.00923077	0.00615385	0.0184615	0.00615385
3GSO_P_37_39_41_50_48_64_61_NoWaters	4S-5B				0.00307692	0.00923077	0.00923077	0.0153846
3GSO_P_37_39_41_50_48_64_61_NoWaters	4S-5S					0.00307692	0.00307692	0.0153846	0.00615385
3GSO_P_37_39_41_50_48_64_61_NoWaters	4B-6B						0.00615385	0.0123077
3GSO_P_37_39_41_50_48_64_61_NoWaters	4B-6S							0.00615385	0.00615385
3GSO_P_37_39_41_50_48_64_61_NoWaters	4S-6B								0.00307692
3GSO_P_37_39_41_50_48_64_61_NoWaters	4S-6S
3GSO_P_37_39_41_50_48_64_61_NoWaters	4B-7B
3GSO_P_37_39_41_50_48_64_61_NoWaters	4B-7S
3GSO_P_37_39_41_50_48_64_61_NoWaters	4S-7B
3GSO_P_37_39_41_50_48_64_61_NoWaters	4S-7S
3GSO_P_37_39_41_50_48_64_61_NoWaters	4B-8B
3GSO_P_37_39_41_50_48_64_61_NoWaters	4B-8S
3GSO_P_37_39_41_50_48_64_61_NoWaters	4S-8B
3GSO_P_37_39_41_50_48_64_61_NoWaters	4S-8S
3GSO_P_37_39_41_50_48_64_61_NoWaters	4B-9B
3GSO_P_37_39_41_50_48_64_61_NoWaters	4B-9S
3GSO_P_37_39_41_50_48_64_61_NoWaters	4S-9B
3GSO_P_37_39_41_50_48_64_61_NoWaters	4S-9S
3GSO_P_37_39_41_50_48_64_61_NoWaters	5B-5B		0.00615385	0.00923077	0.00307692
3GSO_P_37_39_41_50_48_64_61_NoWaters	5B-5S			0.00923077	0.00923077	0.00615385	0.0123077	0.00923077	0.00307692
3GSO_P_37_39_41_50_48_64_61_NoWaters	5S-5S			0.00923077	0.00923077
3GSO_P_37_39_41_50_48_64_61_NoWaters	5B-6B		0.00307692	0.00923077	0.00307692	0.0153846	0.0123077	0.00307692	0.00307692
3GSO_P_37_39_41_50_48_64_61_NoWaters	5B-6S				0.00307692	0.0123077	0.0123077	0.00615385	0.00307692
3GSO_P_37_39_41_50_48_64_61_NoWaters	5S-6B				0.00307692	0.00307692	0.00923077	0.0123077	0.0153846
3GSO_P_37_39_41_50_48_64_61_NoWaters	5S-6S							0.00615385	0.00615385
3GSO_P_37_39_41_50_48_64_61_NoWaters	5B-7B					0.00615385	0.00615385	0.00307692	0.0184615
3GSO_P_37_39_41_50_48_64_61_NoWaters	5B-7S							0.00615385
3GSO_P_37_39_41_50_48_64_61_NoWaters	5S-7B							0.00615385	0.00307692
3GSO_P_37_39_41_50_48_64_61_NoWaters	5S-7S								0.00307692
3GSO_P_37_39_41_50_48_64_61_NoWaters	5B-8B
3GSO_P_37_39_41_50_48_64_61_NoWaters	5B-8S
3GSO_P_37_39_41_50_48_64_61_NoWaters	5S-8B
3GSO_P_37_39_41_50_48_64_61_NoWaters	5S-8S
3GSO_P_37_39_41_50_48_64_61_NoWaters	5B-9B
3GSO_P_37_39_41_50_48_64_61_NoWaters	5B-9S
3GSO_P_37_39_41_50_48_64_61_NoWaters	5S-9B
3GSO_P_37_39_41_50_48_64_61_NoWaters	5S-9S
3GSO_P_37_39_41_50_48_64_61_NoWaters	6B-6B		0.00615385	0.00923077	0.00307692
3GSO_P_37_39_41_50_48_64_61_NoWaters	6B-6S			0.00615385	0.0246154	0.00615385
3GSO_P_37_39_41_50_48_64_61_NoWaters	6S-6S		0.00307692	0.00615385
3GSO_P_37_39_41_50_48_64_61_NoWaters	6B-7B		0.00307692	0.00923077	0.0153846	0.00615385	0.00923077	0.00615385
3GSO_P_37_39_41_50_48_64_61_NoWaters	6B-7S					0.00615385	0.00307692	0.00307692
3GSO_P_37_39_41_50_48_64_61_NoWaters	6S-7B					0.0123077	0.0246154
3GSO_P_37_39_41_50_48_64_61_NoWaters	6S-7S							0.00615385	0.00307692
3GSO_P_37_39_41_50_48_64_61_NoWaters	6B-8B					0.00615385	0.00923077	0.0153846	0.00307692
3GSO_P_37_39_41_50_48_64_61_NoWaters	6B-8S						0.00615385	0.00923077
3GSO_P_37_39_41_50_48_64_61_NoWaters	6S-8B							0.00923077	0.00615385
3GSO_P_37_39_41_50_48_64_61_NoWaters	6S-8S								0.00307692
3GSO_P_37_39_41_50_48_64_61_NoWaters	6B-9B								0.00307692
3GSO_P_37_39_41_50_48_64_61_NoWaters	6B-9S
3GSO_P_37_39_41_50_48_64_61_NoWaters	6S-9B
3GSO_P_37_39_41_50_48_64_61_NoWaters	6S-9S
3GSO_P_37_39_41_50_48_64_61_NoWaters	7B-7B		0.00615385	0.00923077	0.00307692
3GSO_P_37_39_41_50_48_64_61_NoWaters	7B-7S			0.00615385	0.00615385
3GSO_P_37_39_41_50_48_64_61_NoWaters	7S-7S
3GSO_P_37_39_41_50_48_64_61_NoWaters	7B-8B		0.00307692	0.00923077	0.0123077	0.0153846	0.00307692	0.00615385
3GSO_P_37_39_41_50_48_64_61_NoWaters	7B-8S					0.00923077	0.0153846	0.00923077	0.00307692
3GSO_P_37_39_41_50_48_64_61_NoWaters	7S-8B				0.00307692	0.00307692	0.00615385
3GSO_P_37_39_41_50_48_64_61_NoWaters	7S-8S							0.00615385	0.00307692
3GSO_P_37_39_41_50_48_64_61_NoWaters	7B-9B					0.00615385	0.00615385	0.0123077	0.00923077
3GSO_P_37_39_41_50_48_64_61_NoWaters	7B-9S						0.00307692	0.00923077	0.00307692
3GSO_P_37_39_41_50_48_64_61_NoWaters	7S-9B							0.00307692	0.00307692
3GSO_P_37_39_41_50_48_64_61_NoWaters	7S-9S
3GSO_P_37_39_41_50_48_64_61_NoWaters	8B-8B		0.00615385	0.00923077	0.00307692
3GSO_P_37_39_41_50_48_64_61_NoWaters	8B-8S			0.00923077	0.0153846	0.00923077	0.00307692
3GSO_P_37_39_41_50_48_64_61_NoWaters	8S-8S			0.00923077
3GSO_P_37_39_41_50_48_64_61_NoWaters	8B-9B		0.00307692	0.00923077	0.0153846	0.0153846	0.00615385	0.00923077	0.00307692
3GSO_P_37_39_41_50_48_64_61_NoWaters	8B-9S					0.0123077	0.0153846	0.00615385	0.00307692
3GSO_P_37_39_41_50_48_64_61_NoWaters	8S-9B				0.00615385	0.00923077	0.0123077	0.0153846
3GSO_P_37_39_41_50_48_64_61_NoWaters	8S-9S						0.00615385	0.0123077	0.00615385
3GSO_P_37_39_41_50_48_64_61_NoWaters	9B-9B		0.00923077	0.0123077	0.00615385	0.00307692
3GSO_P_37_39_41_50_48_64_61_NoWaters	9B-9S			0.00615385	0.0276923	0.00923077	0.00307692
3GSO_P_37_39_41_50_48_64_61_NoWaters	9S-9S		0.00307692	0.00307692	0.00307692
3GSO_P_37_39_41_50_48_64_61+Waters	1B-1B		0.00246914	0.00987654	0.00246914
3GSO_P_37_39_41_50_48_64_61+Waters	1B-1S			0.00493827	0.017284	0.00987654	0.00740741
3GSO_P_37_39_41_50_48_64_61+Waters	1S-1S		0.00493827	0.00987654
3GSO_P_37_39_41_50_48_64_61+Waters	1B-2B		0.00246914	0.00740741	0.0148148	0.00493827	0.00493827	0.00493827
3GSO_P_37_39_41_50_48_64_61+Waters	1B-2S					0.00740741	0.00987654	0.0197531
3GSO_P_37_39_41_50_48_64_61+Waters	1S-2B				0.00246914	0.0148148	0.017284	0.00493827
3GSO_P_37_39_41_50_48_64_61+Waters	1S-2S						0.00246914	0.00740741	0.00493827
3GSO_P_37_39_41_50_48_64_61+Waters	1B-3B					0.00493827	0.00493827	0.0123457	0.00493827
3GSO_P_37_39_41_50_48_64_61+Waters	1B-3S							0.00493827	0.00493827
3GSO_P_37_39_41_50_48_64_61+Waters	1S-3B						0.00246914	0.0123457	0.00246914
3GSO_P_37_39_41_50_48_64_61+Waters	1S-3S
3GSO_P_37_39_41_50_48_64_61+Waters	1B-4B								0.00493827
3GSO_P_37_39_41_50_48_64_61+Waters	1B-4S								0.00493827
3GSO_P_37_39_41_50_48_64_61+Waters	1S-4B							0.00246914	0.00246914
3GSO_P_37_39_41_50_48_64_61+Waters	1S-4S							0.00493827	0.00246914
3GSO_P_37_39_41_50_48_64_61+Waters	1B-5B
3GSO_P_37_39_41_50_48_64_61+Waters	1B-5S
3GSO_P_37_39_41_50_48_64_61+Waters	1S-5B
3GSO_P_37_39_41_50_48_64_61+Waters	1S-5S
3GSO_P_37_39_41_50_48_64_61+Waters	1B-6B
3GSO_P_37_39_41_50_48_64_61+Waters	1B-6S
3GSO_P_37_39_41_50_48_64_61+Waters	1S-6B
3GSO_P_37_39_41_50_48_64_61+Waters	1S-6S
3GSO_P_37_39_41_50_48_64_61+Waters	1B-7B
3GSO_P_37_39_41_50_48_64_61+Waters	1B-7S
3GSO_P_37_39_41_50_48_64_61+Waters	1S-7B
3GSO_P_37_39_41_50_48_64_61+Waters	1S-7S
3GSO_P_37_39_41_50_48_64_61+Waters	1B-8B
3GSO_P_37_39_41_50_48_64_61+Waters	1B-8S
3GSO_P_37_39_41_50_48_64_61+Waters	1S-8B
3GSO_P_37_39_41_50_48_64_61+Waters	1S-8S
3GSO_P_37_39_41_50_48_64_61+Waters	1B-9B
3GSO_P_37_39_41_50_48_64_61+Waters	1B-9S
3GSO_P_37_39_41_50_48_64_61+Waters	1S-9B
3GSO_P_37_39_41_50_48_64_61+Waters	1S-9S
3GSO_P_37_39_41_50_48_64_61+Waters	2B-2B		0.00493827	0.00740741	0.00246914
3GSO_P_37_39_41_50_48_64_61+Waters	2B-2S			0.00740741	0.00987654	0.0123457	0.00493827	0.00493827
3GSO_P_37_39_41_50_48_64_61+Waters	2S-2S		0.00493827	0.00987654
3GSO_P_37_39_41_50_48_64_61+Waters	2B-3B		0.00246914	0.00740741	0.0123457	0.00987654	0.00740741
3GSO_P_37_39_41_50_48_64_61+Waters	2B-3S					0.00740741	0.0123457	0.00493827	0.00246914
3GSO_P_37_39_41_50_48_64_61+Waters	2S-3B				0.00246914	0.00493827	0.00987654	0.017284	0.00493827
3GSO_P_37_39_41_50_48_64_61+Waters	2S-3S						0.00493827	0.00246914	0.00987654
3GSO_P_37_39_41_50_48_64_61+Waters	2B-4B					0.00740741	0.00493827	0.0123457	0.00246914
3GSO_P_37_39_41_50_48_64_61+Waters	2B-4S					0.00246914	0.00740741	0.00740741	0.00246914
3GSO_P_37_39_41_50_48_64_61+Waters	2S-4B							0.00493827	0.00246914
3GSO_P_37_39_41_50_48_64_61+Waters	2S-4S								0.00246914
3GSO_P_37_39_41_50_48_64_61+Waters	2B-5B							0.00493827
3GSO_P_37_39_41_50_48_64_61+Waters	2B-5S
3GSO_P_37_39_41_50_48_64_61+Waters	2S-5B
3GSO_P_37_39_41_50_48_64_61+Waters	2S-5S
3GSO_P_37_39_41_50_48_64_61+Waters	2B-6B
3GSO_P_37_39_41_50_48_64_61+Waters	2B-6S
3GSO_P_37_39_41_50_48_64_61+Waters	2S-6B
3GSO_P_37_39_41_50_48_64_61+Waters	2S-6S
3GSO_P_37_39_41_50_48_64_61+Waters	2B-7B
3GSO_P_37_39_41_50_48_64_61+Waters	2B-7S
3GSO_P_37_39_41_50_48_64_61+Waters	2S-7B
3GSO_P_37_39_41_50_48_64_61+Waters	2S-7S
3GSO_P_37_39_41_50_48_64_61+Waters	2B-8B
3GSO_P_37_39_41_50_48_64_61+Waters	2B-8S
3GSO_P_37_39_41_50_48_64_61+Waters	2S-8B
3GSO_P_37_39_41_50_48_64_61+Waters	2S-8S
3GSO_P_37_39_41_50_48_64_61+Waters	2B-9B
3GSO_P_37_39_41_50_48_64_61+Waters	2B-9S
3GSO_P_37_39_41_50_48_64_61+Waters	2S-9B
3GSO_P_37_39_41_50_48_64_61+Waters	2S-9S
3GSO_P_37_39_41_50_48_64_61+Waters	3B-3B		0.00493827	0.00740741	0.00246914
3GSO_P_37_39_41_50_48_64_61+Waters	3B-3S			0.00493827	0.0197531	0.00493827
3GSO_P_37_39_41_50_48_64_61+Waters	3S-3S			0.00740741
3GSO_P_37_39_41_50_48_64_61+Waters	3B-4B		0.00246914	0.00740741	0.00740741	0.00987654	0.00493827	0.00740741
3GSO_P_37_39_41_50_48_64_61+Waters	3B-4S				0.00493827	0.0148148	0.00493827	0.00493827
3GSO_P_37_39_41_50_48_64_61+Waters	3S-4B				0.00493827	0.00246914	0.0148148	0.00740741
3GSO_P_37_39_41_50_48_64_61+Waters	3S-4S				0.00246914	0.00246914	0.00987654	0.00740741
3GSO_P_37_39_41_50_48_64_61+Waters	3B-5B				0.00493827	0.00246914	0.017284	0.00987654	0.00493827
3GSO_P_37_39_41_50_48_64_61+Waters	3B-5S							0.00987654	0.00246914
3GSO_P_37_39_41_50_48_64_61+Waters	3S-5B					0.0148148	0.0123457	0.00246914
3GSO_P_37_39_41_50_48_64_61+Waters	3S-5S							0.00493827	0.00246914
3GSO_P_37_39_41_50_48_64_61+Waters	3B-6B							0.00740741	0.00493827
3GSO_P_37_39_41_50_48_64_61+Waters	3B-6S							0.00246914	0.00987654
3GSO_P_37_39_41_50_48_64_61+Waters	3S-6B						0.00493827	0.00987654	0.00246914
3GSO_P_37_39_41_50_48_64_61+Waters	3S-6S						0.00493827	0.00987654	0.00246914
3GSO_P_37_39_41_50_48_64_61+Waters	3B-7B
3GSO_P_37_39_41_50_48_64_61+Waters	3B-7S
3GSO_P_37_39_41_50_48_64_61+Waters	3S-7B
3GSO_P_37_39_41_50_48_64_61+Waters	3S-7S
3GSO_P_37_39_41_50_48_64_61+Waters	3B-8B
3GSO_P_37_39_41_50_48_64_61+Waters	3B-8S
3GSO_P_37_39_41_50_48_64_61+Waters	3S-8B
3GSO_P_37_39_41_50_48_64_61+Waters	3S-8S
3GSO_P_37_39_41_50_48_64_61+Waters	3B-9B
3GSO_P_37_39_41_50_48_64_61+Waters	3B-9S
3GSO_P_37_39_41_50_48_64_61+Waters	3S-9B
3GSO_P_37_39_41_50_48_64_61+Waters	3S-9S
3GSO_P_37_39_41_50_48_64_61+Waters	4B-4B		0.00493827	0.00493827	0.00246914	0.00246914
3GSO_P_37_39_41_50_48_64_61+Waters	4B-4S		0.00246914	0.0148148	0.00246914	0.00493827	0.00493827
3GSO_P_37_39_41_50_48_64_61+Waters	4S-4S		0.00246914	0.00493827
3GSO_P_37_39_41_50_48_64_61+Waters	4B-5B		0.00246914	0.00740741	0.00493827	0.0123457	0.0123457
3GSO_P_37_39_41_50_48_64_61+Waters	4B-5S				0.00740741	0.00493827	0.0148148	0.00493827
3GSO_P_37_39_41_50_48_64_61+Waters	4S-5B				0.00246914	0.00740741	0.00740741	0.0123457
3GSO_P_37_39_41_50_48_64_61+Waters	4S-5S					0.00246914	0.00246914	0.0123457	0.00493827
3GSO_P_37_39_41_50_48_64_61+Waters	4B-6B						0.00493827	0.00987654
3GSO_P_37_39_41_50_48_64_61+Waters	4B-6S							0.00493827	0.00493827
3GSO_P_37_39_41_50_48_64_61+Waters	4S-6B								0.00246914
3GSO_P_37_39_41_50_48_64_61+Waters	4S-6S
3GSO_P_37_39_41_50_48_64_61+Waters	4B-7B
3GSO_P_37_39_41_50_48_64_61+Waters	4B-7S
3GSO_P_37_39_41_50_48_64_61+Waters	4S-7B
3GSO_P_37_39_41_50_48_64_61+Waters	4S-7S
3GSO_P_37_39_41_50_48_64_61+Waters	4B-8B
3GSO_P_37_39_41_50_48_64_61+Waters	4B-8S
3GSO_P_37_39_41_50_48_64_61+Waters	4S-8B
3GSO_P_37_39_41_50_48_64_61+Waters	4S-8S
3GSO_P_37_39_41_50_48_64_61+Waters	4B-9B
3GSO_P_37_39_41_50_48_64_61+Waters	4B-9S
3GSO_P_37_39_41_50_48_64_61+Waters	4S-9B
3GSO_P_37_39_41_50_48_64_61+Waters	4S-9S
3GSO_P_37_39_41_50_48_64_61+Waters	5B-5B		0.00493827	0.00740741	0.00246914
3GSO_P_37_39_41_50_48_64_61+Waters	5B-5S			0.00740741	0.00740741	0.00493827	0.00987654	0.00740741	0.00246914
3GSO_P_37_39_41_50_48_64_61+Waters	5S-5S			0.00740741	0.00740741
3GSO_P_37_39_41_50_48_64_61+Waters	5B-6B		0.00246914	0.00740741	0.00246914	0.0123457	0.00987654	0.00246914	0.00246914
3GSO_P_37_39_41_50_48_64_61+Waters	5B-6S				0.00246914	0.00987654	0.00987654	0.00493827	0.00246914
3GSO_P_37_39_41_50_48_64_61+Waters	5S-6B				0.00246914	0.00246914	0.00740741	0.00987654	0.0123457
3GSO_P_37_39_41_50_48_64_61+Waters	5S-6S							0.00493827	0.00493827
3GSO_P_37_39_41_50_48_64_61+Waters	5B-7B					0.00493827	0.00493827	0.00246914	0.0148148
3GSO_P_37_39_41_50_48_64_61+Waters	5B-7S							0.00493827
3GSO_P_37_39_41_50_48_64_61+Waters	5S-7B							0.00493827	0.00246914
3GSO_P_37_39_41_50_48_64_61+Waters	5S-7S								0.00246914
3GSO_P_37_39_41_50_48_64_61+Waters	5B-8B
3GSO_P_37_39_41_50_48_64_61+Waters	5B-8S
3GSO_P_37_39_41_50_48_64_61+Waters	5S-8B
3GSO_P_37_39_41_50_48_64_61+Waters	5S-8S
3GSO_P_37_39_41_50_48_64_61+Waters	5B-9B
3GSO_P_37_39_41_50_48_64_61+Waters	5B-9S
3GSO_P_37_39_41_50_48_64_61+Waters	5S-9B
3GSO_P_37_39_41_50_48_64_61+Waters	5S-9S
3GSO_P_37_39_41_50_48_64_61+Waters	6B-6B		0.00493827	0.00740741	0.00246914
3GSO_P_37_39_41_50_48_64_61+Waters	6B-6S			0.00493827	0.0197531	0.00493827
3GSO_P_37_39_41_50_48_64_61+Waters	6S-6S		0.00246914	0.00493827
3GSO_P_37_39_41_50_48_64_61+Waters	6B-7B		0.00246914	0.00740741	0.0123457	0.00493827	0.00740741	0.00493827
3GSO_P_37_39_41_50_48_64_61+Waters	6B-7S					0.00493827	0.00246914	0.00246914
3GSO_P_37_39_41_50_48_64_61+Waters	6S-7B					0.00987654	0.0197531
3GSO_P_37_39_41_50_48_64_61+Waters	6S-7S							0.00493827	0.00246914
3GSO_P_37_39_41_50_48_64_61+Waters	6B-8B					0.00493827	0.00740741	0.0123457	0.00246914
3GSO_P_37_39_41_50_48_64_61+Waters	6B-8S						0.00493827	0.00740741
3GSO_P_37_39_41_50_48_64_61+Waters	6S-8B							0.00740741	0.00493827
3GSO_P_37_39_41_50_48_64_61+Waters	6S-8S								0.00246914
3GSO_P_37_39_41_50_48_64_61+Waters	6B-9B								0.00246914
3GSO_P_37_39_41_50_48_64_61+Waters	6B-9S
3GSO_P_37_39_41_50_48_64_61+Waters	6S-9B
3GSO_P_37_39_41_50_48_64_61+Waters	6S-9S
3GSO_P_37_39_41_50_48_64_61+Waters	7B-7B		0.00493827	0.00740741	0.00246914
3GSO_P_37_39_41_50_48_64_61+Waters	7B-7S			0.00493827	0.00493827
3GSO_P_37_39_41_50_48_64_61+Waters	7S-7S
3GSO_P_37_39_41_50_48_64_61+Waters	7B-8B		0.00246914	0.00740741	0.00987654	0.0123457	0.00246914	0.00493827
3GSO_P_37_39_41_50_48_64_61+Waters	7B-8S					0.00740741	0.0123457	0.00740741	0.00246914
3GSO_P_37_39_41_50_48_64_61+Waters	7S-8B				0.00246914	0.00246914	0.00493827
3GSO_P_37_39_41_50_48_64_61+Waters	7S-8S							0.00493827	0.00246914
3GSO_P_37_39_41_50_48_64_61+Waters	7B-9B					0.00493827	0.00493827	0.00987654	0.00740741
3GSO_P_37_39_41_50_48_64_61+Waters	7B-9S						0.00246914	0.00740741	0.00246914
3GSO_P_37_39_41_50_48_64_61+Waters	7S-9B							0.00246914	0.00246914
3GSO_P_37_39_41_50_48_64_61+Waters	7S-9S
3GSO_P_37_39_41_50_48_64_61+Waters	8B-8B		0.00493827	0.00740741	0.00246914
3GSO_P_37_39_41_50_48_64_61+Waters	8B-8S			0.00740741	0.0123457	0.00740741	0.00246914
3GSO_P_37_39_41_50_48_64_61+Waters	8S-8S			0.00740741
3GSO_P_37_39_41_50_48_64_61+Waters	8B-9B		0.00246914	0.00740741	0.0123457	0.0123457	0.00493827	0.00740741	0.00246914
3GSO_P_37_39_41_50_48_64_61+Waters	8B-9S					0.00987654	0.0123457	0.00493827	0.00246914
3GSO_P_37_39_41_50_48_64_61+Waters	8S-9B				0.00493827	0.00740741	0.00987654	0.0123457
3GSO_P_37_39_41_50_48_64_61+Waters	8S-9S						0.00493827	0.00987654	0.00493827
3GSO_P_37_39_41_50_48_64_61+Waters	9B-9B		0.00740741	0.00987654	0.00493827	0.00246914
3GSO_P_37_39_41_50_48_64_61+Waters	9B-9S			0.00493827	0.0222222	0.00740741	0.00246914
3GSO_P_37_39_41_50_48_64_61+Waters	9S-9S		0.00246914	0.00246914	0.00246914
3GSO_P_BLYP_TZ2P_NoH_NoWaters	1B-1B		0.00307692	0.0123077	0.00307692
3GSO_P_BLYP_TZ2P_NoH_NoWaters	1B-1S			0.00615385	0.0215385	0.0123077	0.00923077
3GSO_P_BLYP_TZ2P_NoH_NoWaters	1S-1S		0.00615385	0.0123077
3GSO_P_BLYP_TZ2P_NoH_NoWaters	1B-2B		0.00307692	0.00923077	0.0184615	0.00615385	0.00615385	0.00615385
3GSO_P_BLYP_TZ2P_NoH_NoWaters	1B-2S					0.00923077	0.0123077	0.0246154
3GSO_P_BLYP_TZ2P_NoH_NoWaters	1S-2B				0.00307692	0.0184615	0.0215385	0.00615385
3GSO_P_BLYP_TZ2P_NoH_NoWaters	1S-2S						0.00307692	0.00923077	0.00615385
3GSO_P_BLYP_TZ2P_NoH_NoWaters	1B-3B					0.00615385	0.00615385	0.0153846	0.00615385
3GSO_P_BLYP_TZ2P_NoH_NoWaters	1B-3S							0.00615385	0.00615385
3GSO_P_BLYP_TZ2P_NoH_NoWaters	1S-3B						0.00307692	0.0153846	0.00307692
3GSO_P_BLYP_TZ2P_NoH_NoWaters	1S-3S
3GSO_P_BLYP_TZ2P_NoH_NoWaters	1B-4B								0.00615385
3GSO_P_BLYP_TZ2P_NoH_NoWaters	1B-4S								0.00615385
3GSO_P_BLYP_TZ2P_NoH_NoWaters	1S-4B							0.00307692	0.00307692
3GSO_P_BLYP_TZ2P_NoH_NoWaters	1S-4S							0.00615385	0.00307692
3GSO_P_BLYP_TZ2P_NoH_NoWaters	1B-5B
3GSO_P_BLYP_TZ2P_NoH_NoWaters	1B-5S
3GSO_P_BLYP_TZ2P_NoH_NoWaters	1S-5B
3GSO_P_BLYP_TZ2P_NoH_NoWaters	1S-5S
3GSO_P_BLYP_TZ2P_NoH_NoWaters	1B-6B
3GSO_P_BLYP_TZ2P_NoH_NoWaters	1B-6S
3GSO_P_BLYP_TZ2P_NoH_NoWaters	1S-6B
3GSO_P_BLYP_TZ2P_NoH_NoWaters	1S-6S
3GSO_P_BLYP_TZ2P_NoH_NoWaters	1B-7B
3GSO_P_BLYP_TZ2P_NoH_NoWaters	1B-7S
3GSO_P_BLYP_TZ2P_NoH_NoWaters	1S-7B
3GSO_P_BLYP_TZ2P_NoH_NoWaters	1S-7S
3GSO_P_BLYP_TZ2P_NoH_NoWaters	1B-8B
3GSO_P_BLYP_TZ2P_NoH_NoWaters	1B-8S
3GSO_P_BLYP_TZ2P_NoH_NoWaters	1S-8B
3GSO_P_BLYP_TZ2P_NoH_NoWaters	1S-8S
3GSO_P_BLYP_TZ2P_NoH_NoWaters	1B-9B
3GSO_P_BLYP_TZ2P_NoH_NoWaters	1B-9S
3GSO_P_BLYP_TZ2P_NoH_NoWaters	1S-9B
3GSO_P_BLYP_TZ2P_NoH_NoWaters	1S-9S
3GSO_P_BLYP_TZ2P_NoH_NoWaters	2B-2B		0.00615385	0.00923077	0.00307692
3GSO_P_BLYP_TZ2P_NoH_NoWaters	2B-2S			0.00923077	0.0123077	0.0153846	0.00615385	0.00615385
3GSO_P_BLYP_TZ2P_NoH_NoWaters	2S-2S		0.00615385	0.0123077
3GSO_P_BLYP_TZ2P_NoH_NoWaters	2B-3B		0.00307692	0.00923077	0.0153846	0.0123077	0.00923077
3GSO_P_BLYP_TZ2P_NoH_NoWaters	2B-3S					0.00923077	0.0153846	0.00615385	0.00307692
3GSO_P_BLYP_TZ2P_NoH_NoWaters	2S-3B				0.00307692	0.00615385	0.0123077	0.0215385	0.00615385
3GSO_P_BLYP_TZ2P_NoH_NoWaters	2S-3S						0.00615385	0.00307692	0.0123077
3GSO_P_BLYP_TZ2P_NoH_NoWaters	2B-4B					0.00923077	0.00615385	0.0153846	0.00307692
3GSO_P_BLYP_TZ2P_NoH_NoWaters	2B-4S					0.00307692	0.00923077	0.00923077	0.00307692
3GSO_P_BLYP_TZ2P_NoH_NoWaters	2S-4B							0.00615385	0.00307692
3GSO_P_BLYP_TZ2P_NoH_NoWaters	2S-4S								0.00307692
3GSO_P_BLYP_TZ2P_NoH_NoWaters	2B-5B							0.00615385
3GSO_P_BLYP_TZ2P_NoH_NoWaters	2B-5S
3GSO_P_BLYP_TZ2P_NoH_NoWaters	2S-5B
3GSO_P_BLYP_TZ2P_NoH_NoWaters	2S-5S
3GSO_P_BLYP_TZ2P_NoH_NoWaters	2B-6B
3GSO_P_BLYP_TZ2P_NoH_NoWaters	2B-6S
3GSO_P_BLYP_TZ2P_NoH_NoWaters	2S-6B
3GSO_P_BLYP_TZ2P_NoH_NoWaters	2S-6S
3GSO_P_BLYP_TZ2P_NoH_NoWaters	2B-7B
3GSO_P_BLYP_TZ2P_NoH_NoWaters	2B-7S
3GSO_P_BLYP_TZ2P_NoH_NoWaters	2S-7B
3GSO_P_BLYP_TZ2P_NoH_NoWaters	2S-7S
3GSO_P_BLYP_TZ2P_NoH_NoWaters	2B-8B
3GSO_P_BLYP_TZ2P_NoH_NoWaters	2B-8S
3GSO_P_BLYP_TZ2P_NoH_NoWaters	2S-8B
3GSO_P_BLYP_TZ2P_NoH_NoWaters	2S-8S
3GSO_P_BLYP_TZ2P_NoH_NoWaters	2B-9B
3GSO_P_BLYP_TZ2P_NoH_NoWaters	2B-9S
3GSO_P_BLYP_TZ2P_NoH_NoWaters	2S-9B
3GSO_P_BLYP_TZ2P_NoH_NoWaters	2S-9S
3GSO_P_BLYP_TZ2P_NoH_NoWaters	3B-3B		0.00615385	0.00923077	0.00307692
3GSO_P_BLYP_TZ2P_NoH_NoWaters	3B-3S			0.00615385	0.0246154	0.00615385
3GSO_P_BLYP_TZ2P_NoH_NoWaters	3S-3S			0.00923077
3GSO_P_BLYP_TZ2P_NoH_NoWaters	3B-4B		0.00307692	0.00923077	0.00923077	0.0123077	0.00615385	0.00923077
3GSO_P_BLYP_TZ2P_NoH_NoWaters	3B-4S				0.00615385	0.0184615	0.00615385	0.00615385
3GSO_P_BLYP_TZ2P_NoH_NoWaters	3S-4B				0.00615385	0.00307692	0.0184615	0.00923077
3GSO_P_BLYP_TZ2P_NoH_NoWaters	3S-4S				0.00307692	0.00307692	0.0123077	0.00923077
3GSO_P_BLYP_TZ2P_NoH_NoWaters	3B-5B				0.00615385	0.00307692	0.0215385	0.0123077	0.00615385
3GSO_P_BLYP_TZ2P_NoH_NoWaters	3B-5S							0.00615385	0.00307692
3GSO_P_BLYP_TZ2P_NoH_NoWaters	3S-5B					0.0184615	0.0153846	0.00307692
3GSO_P_BLYP_TZ2P_NoH_NoWaters	3S-5S							0.00615385	0.00307692
3GSO_P_BLYP_TZ2P_NoH_NoWaters	3B-6B							0.00923077	0.00615385
3GSO_P_BLYP_TZ2P_NoH_NoWaters	3B-6S							0.00615385	0.00615385
3GSO_P_BLYP_TZ2P_NoH_NoWaters	3S-6B						0.00615385	0.0123077	0.00307692
3GSO_P_BLYP_TZ2P_NoH_NoWaters	3S-6S						0.00615385	0.00923077	0.00307692
3GSO_P_BLYP_TZ2P_NoH_NoWaters	3B-7B
3GSO_P_BLYP_TZ2P_NoH_NoWaters	3B-7S
3GSO_P_BLYP_TZ2P_NoH_NoWaters	3S-7B
3GSO_P_BLYP_TZ2P_NoH_NoWaters	3S-7S
3GSO_P_BLYP_TZ2P_NoH_NoWaters	3B-8B
3GSO_P_BLYP_TZ2P_NoH_NoWaters	3B-8S
3GSO_P_BLYP_TZ2P_NoH_NoWaters	3S-8B
3GSO_P_BLYP_TZ2P_NoH_NoWaters	3S-8S
3GSO_P_BLYP_TZ2P_NoH_NoWaters	3B-9B
3GSO_P_BLYP_TZ2P_NoH_NoWaters	3B-9S
3GSO_P_BLYP_TZ2P_NoH_NoWaters	3S-9B
3GSO_P_BLYP_TZ2P_NoH_NoWaters	3S-9S
3GSO_P_BLYP_TZ2P_NoH_NoWaters	4B-4B		0.00615385	0.00615385	0.00307692	0.00307692
3GSO_P_BLYP_TZ2P_NoH_NoWaters	4B-4S		0.00307692	0.0184615	0.00307692	0.00615385	0.00615385
3GSO_P_BLYP_TZ2P_NoH_NoWaters	4S-4S		0.00307692	0.00615385
3GSO_P_BLYP_TZ2P_NoH_NoWaters	4B-5B		0.00307692	0.00923077	0.00615385	0.0153846	0.0153846
3GSO_P_BLYP_TZ2P_NoH_NoWaters	4B-5S				0.00307692	0.00615385	0.0215385	0.00615385	0.00615385
3GSO_P_BLYP_TZ2P_NoH_NoWaters	4S-5B				0.00307692	0.00923077	0.00923077	0.0153846
3GSO_P_BLYP_TZ2P_NoH_NoWaters	4S-5S						0.00307692	0.00923077	0.00307692
3GSO_P_BLYP_TZ2P_NoH_NoWaters	4B-6B						0.00615385	0.0123077
3GSO_P_BLYP_TZ2P_NoH_NoWaters	4B-6S							0.00923077	0.00307692
3GSO_P_BLYP_TZ2P_NoH_NoWaters	4S-6B								0.00307692
3GSO_P_BLYP_TZ2P_NoH_NoWaters	4S-6S
3GSO_P_BLYP_TZ2P_NoH_NoWaters	4B-7B
3GSO_P_BLYP_TZ2P_NoH_NoWaters	4B-7S
3GSO_P_BLYP_TZ2P_NoH_NoWaters	4S-7B
3GSO_P_BLYP_TZ2P_NoH_NoWaters	4S-7S
3GSO_P_BLYP_TZ2P_NoH_NoWaters	4B-8B
3GSO_P_BLYP_TZ2P_NoH_NoWaters	4B-8S
3GSO_P_BLYP_TZ2P_NoH_NoWaters	4S-8B
3GSO_P_BLYP_TZ2P_NoH_NoWaters	4S-8S
3GSO_P_BLYP_TZ2P_NoH_NoWaters	4B-9B
3GSO_P_BLYP_TZ2P_NoH_NoWaters	4B-9S
3GSO_P_BLYP_TZ2P_NoH_NoWaters	4S-9B
3GSO_P_BLYP_TZ2P_NoH_NoWaters	4S-9S
3GSO_P_BLYP_TZ2P_NoH_NoWaters	5B-5B		0.00615385	0.00923077	0.00307692
3GSO_P_BLYP_TZ2P_NoH_NoWaters	5B-5S			0.00923077	0.0123077	0.0123077	0.0123077	0.00307692
3GSO_P_BLYP_TZ2P_NoH_NoWaters	5S-5S			0.00923077	0.00923077
3GSO_P_BLYP_TZ2P_NoH_NoWaters	5B-6B		0.00307692	0.00923077	0.00307692	0.0153846	0.0123077	0.00307692	0.00307692
3GSO_P_BLYP_TZ2P_NoH_NoWaters	5B-6S				0.00307692	0.00615385	0.0184615	0.00615385	0.00307692
3GSO_P_BLYP_TZ2P_NoH_NoWaters	5S-6B				0.00923077	0.0123077	0.0184615	0.00923077
3GSO_P_BLYP_TZ2P_NoH_NoWaters	5S-6S						0.00307692	0.0153846	0.0153846
3GSO_P_BLYP_TZ2P_NoH_NoWaters	5B-7B					0.00615385	0.00615385	0.00307692	0.0184615
3GSO_P_BLYP_TZ2P_NoH_NoWaters	5B-7S							0.00615385
3GSO_P_BLYP_TZ2P_NoH_NoWaters	5S-7B						0.00923077	0.00923077	0.00615385
3GSO_P_BLYP_TZ2P_NoH_NoWaters	5S-7S							0.00307692	0.00615385
3GSO_P_BLYP_TZ2P_NoH_NoWaters	5B-8B
3GSO_P_BLYP_TZ2P_NoH_NoWaters	5B-8S
3GSO_P_BLYP_TZ2P_NoH_NoWaters	5S-8B
3GSO_P_BLYP_TZ2P_NoH_NoWaters	5S-8S
3GSO_P_BLYP_TZ2P_NoH_NoWaters	5B-9B
3GSO_P_BLYP_TZ2P_NoH_NoWaters	5B-9S
3GSO_P_BLYP_TZ2P_NoH_NoWaters	5S-9B
3GSO_P_BLYP_TZ2P_NoH_NoWaters	5S-9S
3GSO_P_BLYP_TZ2P_NoH_NoWaters	6B-6B		0.00615385	0.00923077	0.00307692
3GSO_P_BLYP_TZ2P_NoH_NoWaters	6B-6S			0.00615385	0.0246154	0.00615385
3GSO_P_BLYP_TZ2P_NoH_NoWaters	6S-6S			0.00615385	0.00307692
3GSO_P_BLYP_TZ2P_NoH_NoWaters	6B-7B		0.00307692	0.00923077	0.0153846	0.00615385	0.00923077	0.00615385
3GSO_P_BLYP_TZ2P_NoH_NoWaters	6B-7S					0.00615385	0.00307692	0.00307692
3GSO_P_BLYP_TZ2P_NoH_NoWaters	6S-7B					0.0123077	0.0215385	0.00307692
3GSO_P_BLYP_TZ2P_NoH_NoWaters	6S-7S							0.00615385	0.00307692
3GSO_P_BLYP_TZ2P_NoH_NoWaters	6B-8B					0.00615385	0.00923077	0.0153846	0.00307692
3GSO_P_BLYP_TZ2P_NoH_NoWaters	6B-8S						0.00615385	0.00615385	0.00307692
3GSO_P_BLYP_TZ2P_NoH_NoWaters	6S-8B							0.00923077	0.00307692
3GSO_P_BLYP_TZ2P_NoH_NoWaters	6S-8S
3GSO_P_BLYP_TZ2P_NoH_NoWaters	6B-9B								0.00307692
3GSO_P_BLYP_TZ2P_NoH_NoWaters	6B-9S
3GSO_P_BLYP_TZ2P_NoH_NoWaters	6S-9B
3GSO_P_BLYP_TZ2P_NoH_NoWaters	6S-9S
3GSO_P_BLYP_TZ2P_NoH_NoWaters	7B-7B		0.00615385	0.00923077	0.00307692
3GSO_P_BLYP_TZ2P_NoH_NoWaters	7B-7S			0.00615385	0.00615385
3GSO_P_BLYP_TZ2P_NoH_NoWaters	7S-7S
3GSO_P_BLYP_TZ2P_NoH_NoWaters	7B-8B		0.00307692	0.00923077	0.0123077	0.0153846	0.00307692	0.00615385
3GSO_P_BLYP_TZ2P_NoH_NoWaters	7B-8S					0.00923077	0.0153846	0.00923077
3GSO_P_BLYP_TZ2P_NoH_NoWaters	7S-8B				0.00307692	0.00307692	0.00615385
3GSO_P_BLYP_TZ2P_NoH_NoWaters	7S-8S							0.00615385	0.00307692
3GSO_P_BLYP_TZ2P_NoH_NoWaters	7B-9B					0.00615385	0.00615385	0.0123077	0.00923077
3GSO_P_BLYP_TZ2P_NoH_NoWaters	7B-9S						0.00307692	0.00923077	0.00307692
3GSO_P_BLYP_TZ2P_NoH_NoWaters	7S-9B							0.00307692	0.00307692
3GSO_P_BLYP_TZ2P_NoH_NoWaters	7S-9S
3GSO_P_BLYP_TZ2P_NoH_NoWaters	8B-8B		0.00615385	0.00923077	0.00307692
3GSO_P_BLYP_TZ2P_NoH_NoWaters	8B-8S			0.00923077	0.0184615	0.00615385	0.00307692
3GSO_P_BLYP_TZ2P_NoH_NoWaters	8S-8S		0.00615385	0.00307692
3GSO_P_BLYP_TZ2P_NoH_NoWaters	8B-9B		0.00307692	0.00923077	0.0153846	0.0153846	0.00615385	0.00923077	0.00307692
3GSO_P_BLYP_TZ2P_NoH_NoWaters	8B-9S					0.0123077	0.0153846	0.00615385	0.00307692
3GSO_P_BLYP_TZ2P_NoH_NoWaters	8S-9B				0.00923077	0.0123077	0.00923077	0.0123077
3GSO_P_BLYP_TZ2P_NoH_NoWaters	8S-9S						0.00615385	0.0123077	0.00615385
3GSO_P_BLYP_TZ2P_NoH_NoWaters	9B-9B		0.00923077	0.0123077	0.00615385	0.00307692
3GSO_P_BLYP_TZ2P_NoH_NoWaters	9B-9S			0.00615385	0.0276923	0.00923077	0.00307692
3GSO_P_BLYP_TZ2P_NoH_NoWaters	9S-9S		0.00307692	0.00307692	0.00307692
3GSO_P_BLYP_TZ2P_NoH+Waters	1B-1B		0.00246914	0.00987654	0.00246914
3GSO_P_BLYP_TZ2P_NoH+Waters	1B-1S			0.00493827	0.017284	0.00987654	0.00740741
3GSO_P_BLYP_TZ2P_NoH+Waters	1S-1S		0.00493827	0.00987654
3GSO_P_BLYP_TZ2P_NoH+Waters	1B-2B		0.00246914	0.00740741	0.0148148	0.00493827	0.00493827	0.00493827
3GSO_P_BLYP_TZ2P_NoH+Waters	1B-2S					0.00740741	0.00987654	0.0197531
3GSO_P_BLYP_TZ2P_NoH+Waters	1S-2B				0.00246914	0.0148148	0.017284	0.00493827
3GSO_P_BLYP_TZ2P_NoH+Waters	1S-2S						0.00246914	0.00740741	0.00493827
3GSO_P_BLYP_TZ2P_NoH+Waters	1B-3B					0.00493827	0.00493827	0.0123457	0.00493827
3GSO_P_BLYP_TZ2P_NoH+Waters	1B-3S							0.00493827	0.00493827
3GSO_P_BLYP_TZ2P_NoH+Waters	1S-3B						0.00246914	0.0123457	0.00246914
3GSO_P_BLYP_TZ2P_NoH+Waters	1S-3S
3GSO_P_BLYP_TZ2P_NoH+Waters	1B-4B								0.00493827
3GSO_P_BLYP_TZ2P_NoH+Waters	1B-4S								0.00493827
3GSO_P_BLYP_TZ2P_NoH+Waters	1S-4B							0.00246914	0.00246914
3GSO_P_BLYP_TZ2P_NoH+Waters	1S-4S							0.00493827	0.00246914
3GSO_P_BLYP_TZ2P_NoH+Waters	1B-5B
3GSO_P_BLYP_TZ2P_NoH+Waters	1B-5S
3GSO_P_BLYP_TZ2P_NoH+Waters	1S-5B
3GSO_P_BLYP_TZ2P_NoH+Waters	1S-5S
3GSO_P_BLYP_TZ2P_NoH+Waters	1B-6B
3GSO_P_BLYP_TZ2P_NoH+Waters	1B-6S
3GSO_P_BLYP_TZ2P_NoH+Waters	1S-6B
3GSO_P_BLYP_TZ2P_NoH+Waters	1S-6S
3GSO_P_BLYP_TZ2P_NoH+Waters	1B-7B
3GSO_P_BLYP_TZ2P_NoH+Waters	1B-7S
3GSO_P_BLYP_TZ2P_NoH+Waters	1S-7B
3GSO_P_BLYP_TZ2P_NoH+Waters	1S-7S
3GSO_P_BLYP_TZ2P_NoH+Waters	1B-8B
3GSO_P_BLYP_TZ2P_NoH+Waters	1B-8S
3GSO_P_BLYP_TZ2P_NoH+Waters	1S-8B
3GSO_P_BLYP_TZ2P_NoH+Waters	1S-8S
3GSO_P_BLYP_TZ2P_NoH+Waters	1B-9B
3GSO_P_BLYP_TZ2P_NoH+Waters	1B-9S
3GSO_P_BLYP_TZ2P_NoH+Waters	1S-9B
3GSO_P_BLYP_TZ2P_NoH+Waters	1S-9S
3GSO_P_BLYP_TZ2P_NoH+Waters	2B-2B		0.00493827	0.00740741	0.00246914
3GSO_P_BLYP_TZ2P_NoH+Waters	2B-2S			0.00740741	0.00987654	0.0123457	0.00493827	0.00493827
3GSO_P_BLYP_TZ2P_NoH+Waters	2S-2S		0.00493827	0.00987654
3GSO_P_BLYP_TZ2P_NoH+Waters	2B-3B		0.00246914	0.00740741	0.0123457	0.00987654	0.00740741
3GSO_P_BLYP_TZ2P_NoH+Waters	2B-3S					0.00740741	0.0123457	0.00493827	0.00246914
3GSO_P_BLYP_TZ2P_NoH+Waters	2S-3B				0.00246914	0.00493827	0.00987654	0.017284	0.00493827
3GSO_P_BLYP_TZ2P_NoH+Waters	2S-3S						0.00493827	0.00246914	0.00987654
3GSO_P_BLYP_TZ2P_NoH+Waters	2B-4B					0.00740741	0.00493827	0.0123457	0.00246914
3GSO_P_BLYP_TZ2P_NoH+Waters	2B-4S					0.00246914	0.00740741	0.00740741	0.00246914
3GSO_P_BLYP_TZ2P_NoH+Waters	2S-4B							0.00493827	0.00246914
3GSO_P_BLYP_TZ2P_NoH+Waters	2S-4S								0.00246914
3GSO_P_BLYP_TZ2P_NoH+Waters	2B-5B							0.00493827
3GSO_P_BLYP_TZ2P_NoH+Waters	2B-5S
3GSO_P_BLYP_TZ2P_NoH+Waters	2S-5B
3GSO_P_BLYP_TZ2P_NoH+Waters	2S-5S
3GSO_P_BLYP_TZ2P_NoH+Waters	2B-6B
3GSO_P_BLYP_TZ2P_NoH+Waters	2B-6S
3GSO_P_BLYP_TZ2P_NoH+Waters	2S-6B
3GSO_P_BLYP_TZ2P_NoH+Waters	2S-6S
3GSO_P_BLYP_TZ2P_NoH+Waters	2B-7B
3GSO_P_BLYP_TZ2P_NoH+Waters	2B-7S
3GSO_P_BLYP_TZ2P_NoH+Waters	2S-7B
3GSO_P_BLYP_TZ2P_NoH+Waters	2S-7S
3GSO_P_BLYP_TZ2P_NoH+Waters	2B-8B
3GSO_P_BLYP_TZ2P_NoH+Waters	2B-8S
3GSO_P_BLYP_TZ2P_NoH+Waters	2S-8B
3GSO_P_BLYP_TZ2P_NoH+Waters	2S-8S
3GSO_P_BLYP_TZ2P_NoH+Waters	2B-9B
3GSO_P_BLYP_TZ2P_NoH+Waters	2B-9S
3GSO_P_BLYP_TZ2P_NoH+Waters	2S-9B
3GSO_P_BLYP_TZ2P_NoH+Waters	2S-9S
3GSO_P_BLYP_TZ2P_NoH+Waters	3B-3B		0.00493827	0.00740741	0.00246914
3GSO_P_BLYP_TZ2P_NoH+Waters	3B-3S			0.00493827	0.0197531	0.00493827
3GSO_P_BLYP_TZ2P_NoH+Waters	3S-3S			0.00740741
3GSO_P_BLYP_TZ2P_NoH+Waters	3B-4B		0.00246914	0.00740741	0.00740741	0.00987654	0.00493827	0.00740741
3GSO_P_BLYP_TZ2P_NoH+Waters	3B-4S				0.00493827	0.0148148	0.00493827	0.00493827
3GSO_P_BLYP_TZ2P_NoH+Waters	3S-4B				0.00493827	0.00246914	0.0148148	0.00740741
3GSO_P_BLYP_TZ2P_NoH+Waters	3S-4S				0.00246914	0.00246914	0.00987654	0.00740741
3GSO_P_BLYP_TZ2P_NoH+Waters	3B-5B				0.00493827	0.00246914	0.017284	0.00987654	0.00493827
3GSO_P_BLYP_TZ2P_NoH+Waters	3B-5S							0.00493827	0.00493827
3GSO_P_BLYP_TZ2P_NoH+Waters	3S-5B					0.0148148	0.0123457	0.00246914
3GSO_P_BLYP_TZ2P_NoH+Waters	3S-5S							0.00493827	0.00246914
3GSO_P_BLYP_TZ2P_NoH+Waters	3B-6B							0.00740741	0.00493827
3GSO_P_BLYP_TZ2P_NoH+Waters	3B-6S							0.00493827	0.00493827
3GSO_P_BLYP_TZ2P_NoH+Waters	3S-6B						0.00493827	0.00987654	0.00246914
3GSO_P_BLYP_TZ2P_NoH+Waters	3S-6S						0.00493827	0.00740741	0.00246914
3GSO_P_BLYP_TZ2P_NoH+Waters	3B-7B
3GSO_P_BLYP_TZ2P_NoH+Waters	3B-7S
3GSO_P_BLYP_TZ2P_NoH+Waters	3S-7B
3GSO_P_BLYP_TZ2P_NoH+Waters	3S-7S
3GSO_P_BLYP_TZ2P_NoH+Waters	3B-8B
3GSO_P_BLYP_TZ2P_NoH+Waters	3B-8S
3GSO_P_BLYP_TZ2P_NoH+Waters	3S-8B
3GSO_P_BLYP_TZ2P_NoH+Waters	3S-8S
3GSO_P_BLYP_TZ2P_NoH+Waters	3B-9B
3GSO_P_BLYP_TZ2P_NoH+Waters	3B-9S
3GSO_P_BLYP_TZ2P_NoH+Waters	3S-9B
3GSO_P_BLYP_TZ2P_NoH+Waters	3S-9S
3GSO_P_BLYP_TZ2P_NoH+Waters	4B-4B		0.00493827	0.00493827	0.00246914	0.00246914
3GSO_P_BLYP_TZ2P_NoH+Waters	4B-4S		0.00246914	0.0148148	0.00246914	0.00493827	0.00493827
3GSO_P_BLYP_TZ2P_NoH+Waters	4S-4S		0.00246914	0.00493827
3GSO_P_BLYP_TZ2P_NoH+Waters	4B-5B		0.00246914	0.00740741	0.00493827	0.0123457	0.0123457
3GSO_P_BLYP_TZ2P_NoH+Waters	4B-5S				0.00246914	0.00493827	0.0222222	0.00493827	0.00740741
3GSO_P_BLYP_TZ2P_NoH+Waters	4S-5B				0.00246914	0.00740741	0.00740741	0.0123457
3GSO_P_BLYP_TZ2P_NoH+Waters	4S-5S						0.00246914	0.00740741	0.00246914
3GSO_P_BLYP_TZ2P_NoH+Waters	4B-6B						0.00493827	0.00987654
3GSO_P_BLYP_TZ2P_NoH+Waters	4B-6S							0.00740741	0.00246914
3GSO_P_BLYP_TZ2P_NoH+Waters	4S-6B								0.00246914
3GSO_P_BLYP_TZ2P_NoH+Waters	4S-6S
3GSO_P_BLYP_TZ2P_NoH+Waters	4B-7B
3GSO_P_BLYP_TZ2P_NoH+Waters	4B-7S
3GSO_P_BLYP_TZ2P_NoH+Waters	4S-7B
3GSO_P_BLYP_TZ2P_NoH+Waters	4S-7S
3GSO_P_BLYP_TZ2P_NoH+Waters	4B-8B
3GSO_P_BLYP_TZ2P_NoH+Waters	4B-8S
3GSO_P_BLYP_TZ2P_NoH+Waters	4S-8B
3GSO_P_BLYP_TZ2P_NoH+Waters	4S-8S
3GSO_P_BLYP_TZ2P_NoH+Waters	4B-9B
3GSO_P_BLYP_TZ2P_NoH+Waters	4B-9S
3GSO_P_BLYP_TZ2P_NoH+Waters	4S-9B
3GSO_P_BLYP_TZ2P_NoH+Waters	4S-9S
3GSO_P_BLYP_TZ2P_NoH+Waters	5B-5B		0.00493827	0.00740741	0.00246914
3GSO_P_BLYP_TZ2P_NoH+Waters	5B-5S			0.00740741	0.00987654	0.0148148	0.0148148	0.00246914
3GSO_P_BLYP_TZ2P_NoH+Waters	5S-5S			0.00987654	0.0123457	0.00246914
3GSO_P_BLYP_TZ2P_NoH+Waters	5B-6B		0.00246914	0.00740741	0.00246914	0.0123457	0.00987654	0.00246914	0.00246914
3GSO_P_BLYP_TZ2P_NoH+Waters	5B-6S				0.00246914	0.00493827	0.0148148	0.00493827	0.00246914
3GSO_P_BLYP_TZ2P_NoH+Waters	5S-6B				0.00987654	0.017284	0.0148148	0.00740741
3GSO_P_BLYP_TZ2P_NoH+Waters	5S-6S					0.00246914	0.00493827	0.0148148	0.0123457
3GSO_P_BLYP_TZ2P_NoH+Waters	5B-7B					0.00493827	0.00493827	0.00246914	0.0148148
3GSO_P_BLYP_TZ2P_NoH+Waters	5B-7S							0.00493827
3GSO_P_BLYP_TZ2P_NoH+Waters	5S-7B						0.00987654	0.00987654	0.00740741
3GSO_P_BLYP_TZ2P_NoH+Waters	5S-7S							0.00246914	0.00493827
3GSO_P_BLYP_TZ2P_NoH+Waters	5B-8B
3GSO_P_BLYP_TZ2P_NoH+Waters	5B-8S
3GSO_P_BLYP_TZ2P_NoH+Waters	5S-8B								0.00246914
3GSO_P_BLYP_TZ2P_NoH+Waters	5S-8S
3GSO_P_BLYP_TZ2P_NoH+Waters	5B-9B
3GSO_P_BLYP_TZ2P_NoH+Waters	5B-9S
3GSO_P_BLYP_TZ2P_NoH+Waters	5S-9B
3GSO_P_BLYP_TZ2P_NoH+Waters	5S-9S
3GSO_P_BLYP_TZ2P_NoH+Waters	6B-6B		0.00493827	0.00740741	0.00246914
3GSO_P_BLYP_TZ2P_NoH+Waters	6B-6S			0.00493827	0.0197531	0.00493827
3GSO_P_BLYP_TZ2P_NoH+Waters	6S-6S			0.00493827	0.00246914
3GSO_P_BLYP_TZ2P_NoH+Waters	6B-7B		0.00246914	0.00740741	0.0123457	0.00493827	0.00740741	0.00493827
3GSO_P_BLYP_TZ2P_NoH+Waters	6B-7S					0.00493827	0.00246914	0.00246914
3GSO_P_BLYP_TZ2P_NoH+Waters	6S-7B					0.00987654	0.017284	0.00246914
3GSO_P_BLYP_TZ2P_NoH+Waters	6S-7S							0.00493827	0.00246914
3GSO_P_BLYP_TZ2P_NoH+Waters	6B-8B					0.00493827	0.00740741	0.0123457	0.00246914
3GSO_P_BLYP_TZ2P_NoH+Waters	6B-8S						0.00493827	0.00493827	0.00246914
3GSO_P_BLYP_TZ2P_NoH+Waters	6S-8B							0.00740741	0.00246914
3GSO_P_BLYP_TZ2P_NoH+Waters	6S-8S
3GSO_P_BLYP_TZ2P_NoH+Waters	6B-9B								0.00246914
3GSO_P_BLYP_TZ2P_NoH+Waters	6B-9S
3GSO_P_BLYP_TZ2P_NoH+Waters	6S-9B
3GSO_P_BLYP_TZ2P_NoH+Waters	6S-9S
3GSO_P_BLYP_TZ2P_NoH+Waters	7B-7B		0.00493827	0.00740741	0.00246914
3GSO_P_BLYP_TZ2P_NoH+Waters	7B-7S			0.00493827	0.00493827
3GSO_P_BLYP_TZ2P_NoH+Waters	7S-7S
3GSO_P_BLYP_TZ2P_NoH+Waters	7B-8B		0.00246914	0.00740741	0.00987654	0.0123457	0.00246914	0.00493827
3GSO_P_BLYP_TZ2P_NoH+Waters	7B-8S					0.00740741	0.0123457	0.00740741
3GSO_P_BLYP_TZ2P_NoH+Waters	7S-8B				0.00246914	0.00246914	0.00493827
3GSO_P_BLYP_TZ2P_NoH+Waters	7S-8S							0.00493827	0.00246914
3GSO_P_BLYP_TZ2P_NoH+Waters	7B-9B					0.00493827	0.00493827	0.00987654	0.00740741
3GSO_P_BLYP_TZ2P_NoH+Waters	7B-9S						0.00246914	0.00740741	0.00246914
3GSO_P_BLYP_TZ2P_NoH+Waters	7S-9B							0.00246914	0.00246914
3GSO_P_BLYP_TZ2P_NoH+Waters	7S-9S
3GSO_P_BLYP_TZ2P_NoH+Waters	8B-8B		0.00493827	0.00740741	0.00246914
3GSO_P_BLYP_TZ2P_NoH+Waters	8B-8S			0.00740741	0.0148148	0.00493827	0.00246914
3GSO_P_BLYP_TZ2P_NoH+Waters	8S-8S		0.00493827	0.00246914
3GSO_P_BLYP_TZ2P_NoH+Waters	8B-9B		0.00246914	0.00740741	0.0123457	0.0123457	0.00493827	0.00740741	0.00246914
3GSO_P_BLYP_TZ2P_NoH+Waters	8B-9S					0.00987654	0.0123457	0.00493827	0.00246914
3GSO_P_BLYP_TZ2P_NoH+Waters	8S-9B				0.00740741	0.00987654	0.00740741	0.00987654
3GSO_P_BLYP_TZ2P_NoH+Waters	8S-9S						0.00493827	0.00987654	0.00493827
3GSO_P_BLYP_TZ2P_NoH+Waters	9B-9B		0.00740741	0.00987654	0.00493827	0.00246914
3GSO_P_BLYP_TZ2P_NoH+Waters	9B-9S			0.00493827	0.0222222	0.00740741	0.00246914
3GSO_P_BLYP_TZ2P_NoH+Waters	9S-9S		0.00246914	0.00246914	0.00246914
3GSQ_P+NoWaters	1B-1B		0.00634921	0.00952381	0.0031746
3GSQ_P+NoWaters	1B-1S			0.00634921	0.0253968	0.00952381	0.00952381
3GSQ_P+NoWaters	1S-1S		0.00634921	0.0126984
3GSQ_P+NoWaters	1B-2B		0.0031746	0.00952381	0.0190476	0.00634921	0.00634921	0.00634921
3GSQ_P+NoWaters	1B-2S					0.00952381	0.0126984	0.0253968	0.0031746
3GSQ_P+NoWaters	1S-2B				0.0031746	0.015873	0.0253968	0.00634921
3GSQ_P+NoWaters	1S-2S							0.00952381	0.0126984
3GSQ_P+NoWaters	1B-3B					0.00634921	0.00634921	0.015873	0.00634921
3GSQ_P+NoWaters	1B-3S							0.0031746	0.00634921
3GSQ_P+NoWaters	1S-3B						0.0031746	0.015873	0.0031746
3GSQ_P+NoWaters	1S-3S
3GSQ_P+NoWaters	1B-4B								0.00634921
3GSQ_P+NoWaters	1B-4S								0.00634921
3GSQ_P+NoWaters	1S-4B							0.0031746	0.0031746
3GSQ_P+NoWaters	1S-4S							0.00634921	0.0031746
3GSQ_P+NoWaters	1B-5B
3GSQ_P+NoWaters	1B-5S
3GSQ_P+NoWaters	1S-5B
3GSQ_P+NoWaters	1S-5S
3GSQ_P+NoWaters	1B-6B
3GSQ_P+NoWaters	1B-6S
3GSQ_P+NoWaters	1S-6B
3GSQ_P+NoWaters	1S-6S
3GSQ_P+NoWaters	1B-7B
3GSQ_P+NoWaters	1B-7S
3GSQ_P+NoWaters	1S-7B
3GSQ_P+NoWaters	1S-7S
3GSQ_P+NoWaters	1B-8B
3GSQ_P+NoWaters	1B-8S
3GSQ_P+NoWaters	1S-8B
3GSQ_P+NoWaters	1S-8S
3GSQ_P+NoWaters	1B-9B
3GSQ_P+NoWaters	1B-9S
3GSQ_P+NoWaters	1S-9B
3GSQ_P+NoWaters	1S-9S
3GSQ_P+NoWaters	2B-2B		0.00634921	0.00952381	0.0031746
3GSQ_P+NoWaters	2B-2S			0.00952381	0.0126984	0.0126984	0.0126984	0.0031746
3GSQ_P+NoWaters	2S-2S			0.00952381	0.00952381
3GSQ_P+NoWaters	2B-3B		0.0031746	0.00952381	0.015873	0.0126984	0.00952381
3GSQ_P+NoWaters	2B-3S					0.00952381	0.015873	0.00634921	0.0031746
3GSQ_P+NoWaters	2S-3B				0.0031746	0.00634921	0.0126984	0.0190476	0.00952381
3GSQ_P+NoWaters	2S-3S						0.00634921	0.00634921	0.00952381
3GSQ_P+NoWaters	2B-4B					0.00952381	0.00634921	0.015873	0.0031746
3GSQ_P+NoWaters	2B-4S					0.0031746	0.00952381	0.00952381	0.0031746
3GSQ_P+NoWaters	2S-4B							0.00634921	0.0031746
3GSQ_P+NoWaters	2S-4S								0.0031746
3GSQ_P+NoWaters	2B-5B							0.00634921
3GSQ_P+NoWaters	2B-5S
3GSQ_P+NoWaters	2S-5B
3GSQ_P+NoWaters	2S-5S
3GSQ_P+NoWaters	2B-6B
3GSQ_P+NoWaters	2B-6S
3GSQ_P+NoWaters	2S-6B
3GSQ_P+NoWaters	2S-6S
3GSQ_P+NoWaters	2B-7B
3GSQ_P+NoWaters	2B-7S
3GSQ_P+NoWaters	2S-7B
3GSQ_P+NoWaters	2S-7S
3GSQ_P+NoWaters	2B-8B
3GSQ_P+NoWaters	2B-8S
3GSQ_P+NoWaters	2S-8B
3GSQ_P+NoWaters	2S-8S
3GSQ_P+NoWaters	2B-9B
3GSQ_P+NoWaters	2B-9S
3GSQ_P+NoWaters	2S-9B
3GSQ_P+NoWaters	2S-9S
3GSQ_P+NoWaters	3B-3B		0.00634921	0.00952381	0.0031746
3GSQ_P+NoWaters	3B-3S			0.0031746	0.0285714	0.00634921
3GSQ_P+NoWaters	3S-3S			0.00634921	0.0031746
3GSQ_P+NoWaters	3B-4B		0.0031746	0.00952381	0.00952381	0.0126984	0.00634921	0.00952381
3GSQ_P+NoWaters	3B-4S				0.00634921	0.0190476	0.00952381	0.0031746
3GSQ_P+NoWaters	3S-4B				0.00634921	0.0031746	0.0190476	0.00952381
3GSQ_P+NoWaters	3S-4S				0.0031746	0.0031746	0.0126984	0.00952381
3GSQ_P+NoWaters	3B-5B				0.00634921	0.0031746	0.0222222	0.0126984	0.00634921
3GSQ_P+NoWaters	3B-5S							0.0126984	0.0031746
3GSQ_P+NoWaters	3S-5B					0.0190476	0.015873	0.0031746
3GSQ_P+NoWaters	3S-5S							0.0126984	0.00634921
3GSQ_P+NoWaters	3B-6B						0.0031746	0.00634921	0.00634921
3GSQ_P+NoWaters	3B-6S						0.0031746	0.0126984	0.0031746
3GSQ_P+NoWaters	3S-6B						0.00634921	0.0126984	0.0031746
3GSQ_P+NoWaters	3S-6S					0.0031746	0.00634921	0.00952381	0.00634921
3GSQ_P+NoWaters	3B-7B
3GSQ_P+NoWaters	3B-7S
3GSQ_P+NoWaters	3S-7B
3GSQ_P+NoWaters	3S-7S
3GSQ_P+NoWaters	3B-8B
3GSQ_P+NoWaters	3B-8S
3GSQ_P+NoWaters	3S-8B
3GSQ_P+NoWaters	3S-8S
3GSQ_P+NoWaters	3B-9B
3GSQ_P+NoWaters	3B-9S
3GSQ_P+NoWaters	3S-9B
3GSQ_P+NoWaters	3S-9S
3GSQ_P+NoWaters	4B-4B		0.00634921	0.00634921	0.0031746	0.0031746
3GSQ_P+NoWaters	4B-4S		0.0031746	0.015873	0.00634921	0.00634921	0.00634921
3GSQ_P+NoWaters	4S-4S		0.00634921	0.0031746
3GSQ_P+NoWaters	4B-5B		0.0031746	0.00952381	0.00634921	0.015873	0.015873
3GSQ_P+NoWaters	4B-5S				0.00634921	0.0031746	0.0126984	0.0031746
3GSQ_P+NoWaters	4S-5B				0.0031746	0.00952381	0.00952381	0.015873
3GSQ_P+NoWaters	4S-5S						0.00634921	0.0126984
3GSQ_P+NoWaters	4B-6B						0.00634921	0.0126984	0.0031746
3GSQ_P+NoWaters	4B-6S							0.0126984	0.00634921
3GSQ_P+NoWaters	4S-6B								0.00634921
3GSQ_P+NoWaters	4S-6S
3GSQ_P+NoWaters	4B-7B
3GSQ_P+NoWaters	4B-7S
3GSQ_P+NoWaters	4S-7B
3GSQ_P+NoWaters	4S-7S
3GSQ_P+NoWaters	4B-8B
3GSQ_P+NoWaters	4B-8S
3GSQ_P+NoWaters	4S-8B
3GSQ_P+NoWaters	4S-8S
3GSQ_P+NoWaters	4B-9B
3GSQ_P+NoWaters	4B-9S
3GSQ_P+NoWaters	4S-9B
3GSQ_P+NoWaters	4S-9S
3GSQ_P+NoWaters	5B-5B		0.00634921	0.00952381	0.0031746
3GSQ_P+NoWaters	5B-5S			0.0126984	0.0126984
3GSQ_P+NoWaters	5S-5S		0.0031746
3GSQ_P+NoWaters	5B-6B		0.0031746	0.00952381	0.0031746	0.015873	0.0126984	0.00634921
3GSQ_P+NoWaters	5B-6S				0.00634921	0.00952381	0.015873	0.0031746	0.0031746
3GSQ_P+NoWaters	5S-6B				0.00634921	0.0031746	0.00952381	0.00634921
3GSQ_P+NoWaters	5S-6S							0.0126984	0.00634921
3GSQ_P+NoWaters	5B-7B					0.00634921	0.00634921	0.00634921	0.015873
3GSQ_P+NoWaters	5B-7S							0.00634921
3GSQ_P+NoWaters	5S-7B						0.00634921	0.00634921
3GSQ_P+NoWaters	5S-7S							0.0031746	0.0031746
3GSQ_P+NoWaters	5B-8B
3GSQ_P+NoWaters	5B-8S
3GSQ_P+NoWaters	5S-8B
3GSQ_P+NoWaters	5S-8S
3GSQ_P+NoWaters	5B-9B
3GSQ_P+NoWaters	5B-9S
3GSQ_P+NoWaters	5S-9B
3GSQ_P+NoWaters	5S-9S
3GSQ_P+NoWaters	6B-6B		0.00634921	0.00952381	0.0031746
3GSQ_P+NoWaters	6B-6S			0.0126984	0.015873	0.00952381
3GSQ_P+NoWaters	6S-6S		0.0031746	0.00634921
3GSQ_P+NoWaters	6B-7B		0.0031746	0.00952381	0.0190476	0.00952381	0.00634921	0.0031746
3GSQ_P+NoWaters	6B-7S					0.00634921	0.0031746	0.0031746
3GSQ_P+NoWaters	6S-7B					0.00952381	0.0190476	0.00634921	0.0031746
3GSQ_P+NoWaters	6S-7S							0.00634921
3GSQ_P+NoWaters	6B-8B					0.00634921	0.00634921	0.0190476	0.0031746
3GSQ_P+NoWaters	6B-8S						0.00634921	0.00952381	0.0031746
3GSQ_P+NoWaters	6S-8B							0.00952381	0.0031746
3GSQ_P+NoWaters	6S-8S
3GSQ_P+NoWaters	6B-9B								0.0031746
3GSQ_P+NoWaters	6B-9S
3GSQ_P+NoWaters	6S-9B
3GSQ_P+NoWaters	6S-9S
3GSQ_P+NoWaters	7B-7B		0.00634921	0.00952381	0.0031746
3GSQ_P+NoWaters	7B-7S			0.00634921	0.00634921
3GSQ_P+NoWaters	7S-7S
3GSQ_P+NoWaters	7B-8B		0.0031746	0.00952381	0.0126984	0.015873	0.0031746	0.00634921
3GSQ_P+NoWaters	7B-8S					0.0126984	0.015873	0.00634921	0.0031746
3GSQ_P+NoWaters	7S-8B				0.0031746	0.0031746	0.00634921
3GSQ_P+NoWaters	7S-8S							0.00952381
3GSQ_P+NoWaters	7B-9B					0.00634921	0.00634921	0.015873	0.00634921
3GSQ_P+NoWaters	7B-9S						0.0031746	0.00952381	0.0031746
3GSQ_P+NoWaters	7S-9B							0.0031746	0.0031746
3GSQ_P+NoWaters	7S-9S
3GSQ_P+NoWaters	8B-8B		0.00634921	0.00952381	0.0031746
3GSQ_P+NoWaters	8B-8S			0.00634921	0.0253968	0.0031746	0.0031746
3GSQ_P+NoWaters	8S-8S		0.0031746	0.00634921
3GSQ_P+NoWaters	8B-9B		0.0031746	0.00952381	0.015873	0.015873	0.00634921	0.00952381	0.0031746
3GSQ_P+NoWaters	8B-9S					0.0126984	0.015873	0.00634921	0.0031746
3GSQ_P+NoWaters	8S-9B				0.0031746	0.00952381	0.015873	0.015873
3GSQ_P+NoWaters	8S-9S							0.015873	0.00952381
3GSQ_P+NoWaters	9B-9B		0.00952381	0.0126984	0.00634921	0.0031746
3GSQ_P+NoWaters	9B-9S			0.00634921	0.0285714	0.00952381	0.0031746
3GSQ_P+NoWaters	9S-9S			0.00634921	0.0031746
3GSQ_P+Waters	1B-1B		0.00571429	0.00857143	0.00285714
3GSQ_P+Waters	1B-1S			0.00571429	0.0228571	0.00857143	0.00857143
3GSQ_P+Waters	1S-1S		0.00571429	0.0114286
3GSQ_P+Waters	1B-2B		0.00285714	0.00857143	0.0171429	0.00571429	0.00571429	0.00571429
3GSQ_P+Waters	1B-2S					0.00857143	0.0114286	0.0228571	0.00285714
3GSQ_P+Waters	1S-2B				0.00285714	0.0142857	0.0228571	0.00571429
3GSQ_P+Waters	1S-2S							0.00857143	0.0114286
3GSQ_P+Waters	1B-3B					0.00571429	0.00571429	0.0142857	0.00571429
3GSQ_P+Waters	1B-3S							0.00285714	0.00571429
3GSQ_P+Waters	1S-3B						0.00285714	0.0142857	0.00285714
3GSQ_P+Waters	1S-3S
3GSQ_P+Waters	1B-4B								0.00571429
3GSQ_P+Waters	1B-4S								0.00571429
3GSQ_P+Waters	1S-4B							0.00285714	0.00285714
3GSQ_P+Waters	1S-4S							0.00571429	0.00285714
3GSQ_P+Waters	1B-5B
3GSQ_P+Waters	1B-5S
3GSQ_P+Waters	1S-5B
3GSQ_P+Waters	1S-5S
3GSQ_P+Waters	1B-6B
3GSQ_P+Waters	1B-6S
3GSQ_P+Waters	1S-6B
3GSQ_P+Waters	1S-6S
3GSQ_P+Waters	1B-7B
3GSQ_P+Waters	1B-7S
3GSQ_P+Waters	1S-7B
3GSQ_P+Waters	1S-7S
3GSQ_P+Waters	1B-8B
3GSQ_P+Waters	1B-8S
3GSQ_P+Waters	1S-8B
3GSQ_P+Waters	1S-8S
3GSQ_P+Waters	1B-9B
3GSQ_P+Waters	1B-9S
3GSQ_P+Waters	1S-9B
3GSQ_P+Waters	1S-9S
3GSQ_P+Waters	2B-2B		0.00571429	0.00857143	0.00285714
3GSQ_P+Waters	2B-2S			0.00857143	0.0114286	0.0114286	0.0114286	0.00285714
3GSQ_P+Waters	2S-2S			0.00857143	0.00857143
3GSQ_P+Waters	2B-3B		0.00285714	0.00857143	0.0142857	0.0114286	0.00857143
3GSQ_P+Waters	2B-3S					0.00857143	0.0142857	0.00571429	0.00285714
3GSQ_P+Waters	2S-3B				0.00285714	0.00571429	0.0114286	0.0171429	0.00857143
3GSQ_P+Waters	2S-3S						0.00571429	0.00571429	0.00857143
3GSQ_P+Waters	2B-4B					0.00857143	0.00571429	0.0142857	0.00285714
3GSQ_P+Waters	2B-4S					0.00285714	0.00857143	0.00857143	0.00285714
3GSQ_P+Waters	2S-4B							0.00571429	0.00285714
3GSQ_P+Waters	2S-4S								0.00285714
3GSQ_P+Waters	2B-5B							0.00571429
3GSQ_P+Waters	2B-5S
3GSQ_P+Waters	2S-5B
3GSQ_P+Waters	2S-5S
3GSQ_P+Waters	2B-6B
3GSQ_P+Waters	2B-6S
3GSQ_P+Waters	2S-6B
3GSQ_P+Waters	2S-6S
3GSQ_P+Waters	2B-7B
3GSQ_P+Waters	2B-7S
3GSQ_P+Waters	2S-7B
3GSQ_P+Waters	2S-7S
3GSQ_P+Waters	2B-8B
3GSQ_P+Waters	2B-8S
3GSQ_P+Waters	2S-8B
3GSQ_P+Waters	2S-8S
3GSQ_P+Waters	2B-9B
3GSQ_P+Waters	2B-9S
3GSQ_P+Waters	2S-9B
3GSQ_P+Waters	2S-9S
3GSQ_P+Waters	3B-3B		0.00571429	0.00857143	0.00285714
3GSQ_P+Waters	3B-3S			0.00285714	0.0257143	0.00571429
3GSQ_P+Waters	3S-3S			0.00571429	0.00285714
3GSQ_P+Waters	3B-4B		0.00285714	0.00857143	0.00857143	0.0114286	0.00571429	0.00857143
3GSQ_P+Waters	3B-4S				0.00571429	0.0171429	0.00857143	0.00285714
3GSQ_P+Waters	3S-4B				0.00571429	0.00285714	0.0171429	0.00857143
3GSQ_P+Waters	3S-4S				0.00285714	0.00285714	0.0114286	0.00857143
3GSQ_P+Waters	3B-5B				0.00571429	0.00285714	0.02	0.0114286	0.00571429
3GSQ_P+Waters	3B-5S							0.0114286	0.00285714
3GSQ_P+Waters	3S-5B					0.0171429	0.0142857	0.00285714
3GSQ_P+Waters	3S-5S							0.0114286	0.00571429
3GSQ_P+Waters	3B-6B						0.00285714	0.00571429	0.00571429
3GSQ_P+Waters	3B-6S						0.00285714	0.0114286	0.00285714
3GSQ_P+Waters	3S-6B						0.00571429	0.0114286	0.00285714
3GSQ_P+Waters	3S-6S					0.00285714	0.00571429	0.00857143	0.00571429
3GSQ_P+Waters	3B-7B
3GSQ_P+Waters	3B-7S
3GSQ_P+Waters	3S-7B
3GSQ_P+Waters	3S-7S
3GSQ_P+Waters	3B-8B
3GSQ_P+Waters	3B-8S
3GSQ_P+Waters	3S-8B
3GSQ_P+Waters	3S-8S
3GSQ_P+Waters	3B-9B
3GSQ_P+Waters	3B-9S
3GSQ_P+Waters	3S-9B
3GSQ_P+Waters	3S-9S
3GSQ_P+Waters	4B-4B		0.00571429	0.00571429	0.00285714	0.00285714
3GSQ_P+Waters	4B-4S		0.00285714	0.0142857	0.00571429	0.00571429	0.00571429
3GSQ_P+Waters	4S-4S		0.00571429	0.00285714
3GSQ_P+Waters	4B-5B		0.00285714	0.00857143	0.00571429	0.0142857	0.0142857
3GSQ_P+Waters	4B-5S				0.00571429	0.00285714	0.0114286	0.00285714
3GSQ_P+Waters	4S-5B				0.00285714	0.00857143	0.00857143	0.0142857
3GSQ_P+Waters	4S-5S						0.00571429	0.0114286
3GSQ_P+Waters	4B-6B						0.00571429	0.0114286	0.00285714
3GSQ_P+Waters	4B-6S							0.0114286	0.00571429
3GSQ_P+Waters	4S-6B								0.00571429
3GSQ_P+Waters	4S-6S
3GSQ_P+Waters	4B-7B
3GSQ_P+Waters	4B-7S
3GSQ_P+Waters	4S-7B
3GSQ_P+Waters	4S-7S
3GSQ_P+Waters	4B-8B
3GSQ_P+Waters	4B-8S
3GSQ_P+Waters	4S-8B
3GSQ_P+Waters	4S-8S
3GSQ_P+Waters	4B-9B
3GSQ_P+Waters	4B-9S
3GSQ_P+Waters	4S-9B
3GSQ_P+Waters	4S-9S
3GSQ_P+Waters	5B-5B		0.00571429	0.00857143	0.00285714
3GSQ_P+Waters	5B-5S			0.0114286	0.0114286
3GSQ_P+Waters	5S-5S		0.00285714
3GSQ_P+Waters	5B-6B		0.00285714	0.00857143	0.00285714	0.0142857	0.0114286	0.00571429
3GSQ_P+Waters	5B-6S				0.00571429	0.00857143	0.0142857	0.00285714	0.00285714
3GSQ_P+Waters	5S-6B				0.00571429	0.00285714	0.00857143	0.00571429
3GSQ_P+Waters	5S-6S							0.0114286	0.00571429
3GSQ_P+Waters	5B-7B					0.00571429	0.00571429	0.00571429	0.0142857
3GSQ_P+Waters	5B-7S							0.00571429
3GSQ_P+Waters	5S-7B						0.00571429	0.00571429
3GSQ_P+Waters	5S-7S							0.00285714	0.00285714
3GSQ_P+Waters	5B-8B
3GSQ_P+Waters	5B-8S
3GSQ_P+Waters	5S-8B
3GSQ_P+Waters	5S-8S
3GSQ_P+Waters	5B-9B
3GSQ_P+Waters	5B-9S
3GSQ_P+Waters	5S-9B
3GSQ_P+Waters	5S-9S
3GSQ_P+Waters	6B-6B		0.00571429	0.00857143	0.00285714
3GSQ_P+Waters	6B-6S			0.0114286	0.0142857	0.00857143
3GSQ_P+Waters	6S-6S		0.00285714	0.00571429
3GSQ_P+Waters	6B-7B		0.00285714	0.00857143	0.0171429	0.00857143	0.00571429	0.00285714
3GSQ_P+Waters	6B-7S					0.00571429	0.00285714	0.00285714
3GSQ_P+Waters	6S-7B					0.00857143	0.0171429	0.00571429	0.00285714
3GSQ_P+Waters	6S-7S							0.00571429
3GSQ_P+Waters	6B-8B					0.00571429	0.00571429	0.0171429	0.00285714
3GSQ_P+Waters	6B-8S						0.00571429	0.00857143	0.00285714
3GSQ_P+Waters	6S-8B							0.00857143	0.00285714
3GSQ_P+Waters	6S-8S
3GSQ_P+Waters	6B-9B								0.00285714
3GSQ_P+Waters	6B-9S
3GSQ_P+Waters	6S-9B
3GSQ_P+Waters	6S-9S
3GSQ_P+Waters	7B-7B		0.00571429	0.00857143	0.00285714
3GSQ_P+Waters	7B-7S			0.00571429	0.00571429
3GSQ_P+Waters	7S-7S
3GSQ_P+Waters	7B-8B		0.00285714	0.00857143	0.0114286	0.0142857	0.00285714	0.00571429
3GSQ_P+Waters	7B-8S					0.0114286	0.0142857	0.00571429	0.00285714
3GSQ_P+Waters	7S-8B				0.00285714	0.00285714	0.00571429
3GSQ_P+Waters	7S-8S							0.00857143
3GSQ_P+Waters	7B-9B					0.00571429	0.00571429	0.0142857	0.00571429
3GSQ_P+Waters	7B-9S						0.00285714	0.00857143	0.00285714
3GSQ_P+Waters	7S-9B							0.00285714	0.00285714
3GSQ_P+Waters	7S-9S
3GSQ_P+Waters	8B-8B		0.00571429	0.00857143	0.00285714
3GSQ_P+Waters	8B-8S			0.00571429	0.0228571	0.00285714	0.00285714
3GSQ_P+Waters	8S-8S		0.00285714	0.00571429
3GSQ_P+Waters	8B-9B		0.00285714	0.00857143	0.0142857	0.0142857	0.00571429	0.00857143	0.00285714
3GSQ_P+Waters	8B-9S					0.0114286	0.0142857	0.00571429	0.00285714
3GSQ_P+Waters	8S-9B				0.00285714	0.00857143	0.0142857	0.0142857
3GSQ_P+Waters	8S-9S							0.0142857	0.00857143
3GSQ_P+Waters	9B-9B		0.00857143	0.0114286	0.00571429	0.00285714
3GSQ_P+Waters	9B-9S			0.00571429	0.0257143	0.00857143	0.00285714
3GSQ_P+Waters	9S-9S			0.00571429	0.00285714
3GSR_P_56_NoWaters	1B-1B		0.00625	0.009375	0.003125
3GSR_P_56_NoWaters	1B-1S			0.00625	0.021875	0.0125	0.009375
3GSR_P_56_NoWaters	1S-1S		0.00625	0.0125
3GSR_P_56_NoWaters	1B-2B		0.003125	0.009375	0.01875	0.003125	0.009375	0.00625
3GSR_P_56_NoWaters	1B-2S					0.009375	0.015625	0.021875
3GSR_P_56_NoWaters	1S-2B				0.003125	0.01875	0.021875	0.00625
3GSR_P_56_NoWaters	1S-2S						0.003125	0.009375	0.009375
3GSR_P_56_NoWaters	1B-3B					0.00625	0.00625	0.015625	0.00625
3GSR_P_56_NoWaters	1B-3S							0.003125	0.009375
3GSR_P_56_NoWaters	1S-3B						0.003125	0.0125	0.00625
3GSR_P_56_NoWaters	1S-3S
3GSR_P_56_NoWaters	1B-4B								0.00625
3GSR_P_56_NoWaters	1B-4S								0.00625
3GSR_P_56_NoWaters	1S-4B							0.003125	0.003125
3GSR_P_56_NoWaters	1S-4S							0.00625	0.003125
3GSR_P_56_NoWaters	1B-5B
3GSR_P_56_NoWaters	1B-5S
3GSR_P_56_NoWaters	1S-5B
3GSR_P_56_NoWaters	1S-5S
3GSR_P_56_NoWaters	1B-6B
3GSR_P_56_NoWaters	1B-6S
3GSR_P_56_NoWaters	1S-6B
3GSR_P_56_NoWaters	1S-6S
3GSR_P_56_NoWaters	1B-7B
3GSR_P_56_NoWaters	1B-7S
3GSR_P_56_NoWaters	1S-7B
3GSR_P_56_NoWaters	1S-7S
3GSR_P_56_NoWaters	1B-8B
3GSR_P_56_NoWaters	1B-8S
3GSR_P_56_NoWaters	1S-8B
3GSR_P_56_NoWaters	1S-8S
3GSR_P_56_NoWaters	1B-9B
3GSR_P_56_NoWaters	1B-9S
3GSR_P_56_NoWaters	1S-9B
3GSR_P_56_NoWaters	1S-9S
3GSR_P_56_NoWaters	2B-2B		0.00625	0.00625	0.00625
3GSR_P_56_NoWaters	2B-2S			0.009375	0.0125	0.0125	0.009375	0.00625
3GSR_P_56_NoWaters	2S-2S			0.01875
3GSR_P_56_NoWaters	2B-3B		0.003125	0.009375	0.015625	0.0125	0.009375
3GSR_P_56_NoWaters	2B-3S					0.009375	0.015625	0.00625	0.003125
3GSR_P_56_NoWaters	2S-3B				0.003125	0.00625	0.015625	0.021875	0.003125
3GSR_P_56_NoWaters	2S-3S						0.00625	0.003125	0.0125
3GSR_P_56_NoWaters	2B-4B				0.003125	0.00625	0.009375	0.015625	0.003125
3GSR_P_56_NoWaters	2B-4S					0.003125	0.0125	0.00625	0.00625
3GSR_P_56_NoWaters	2S-4B							0.00625	0.003125
3GSR_P_56_NoWaters	2S-4S								0.003125
3GSR_P_56_NoWaters	2B-5B							0.00625
3GSR_P_56_NoWaters	2B-5S
3GSR_P_56_NoWaters	2S-5B
3GSR_P_56_NoWaters	2S-5S
3GSR_P_56_NoWaters	2B-6B
3GSR_P_56_NoWaters	2B-6S
3GSR_P_56_NoWaters	2S-6B
3GSR_P_56_NoWaters	2S-6S
3GSR_P_56_NoWaters	2B-7B
3GSR_P_56_NoWaters	2B-7S
3GSR_P_56_NoWaters	2S-7B
3GSR_P_56_NoWaters	2S-7S
3GSR_P_56_NoWaters	2B-8B
3GSR_P_56_NoWaters	2B-8S
3GSR_P_56_NoWaters	2S-8B
3GSR_P_56_NoWaters	2S-8S
3GSR_P_56_NoWaters	2B-9B
3GSR_P_56_NoWaters	2B-9S
3GSR_P_56_NoWaters	2S-9B
3GSR_P_56_NoWaters	2S-9S
3GSR_P_56_NoWaters	3B-3B		0.00625	0.009375	0.003125
3GSR_P_56_NoWaters	3B-3S			0.003125	0.028125	0.00625
3GSR_P_56_NoWaters	3S-3S			0.00625	0.003125
3GSR_P_56_NoWaters	3B-4B		0.003125	0.009375	0.009375	0.0125	0.0125	0.003125
3GSR_P_56_NoWaters	3B-4S				0.00625	0.021875	0.00625	0.003125
3GSR_P_56_NoWaters	3S-4B				0.00625	0.003125	0.01875	0.009375
3GSR_P_56_NoWaters	3S-4S				0.003125	0.003125	0.0125	0.009375
3GSR_P_56_NoWaters	3B-5B				0.00625	0.00625	0.01875	0.0125	0.00625
3GSR_P_56_NoWaters	3B-5S							0.0125	0.009375
3GSR_P_56_NoWaters	3S-5B					0.01875	0.01875
3GSR_P_56_NoWaters	3S-5S							0.00625	0.0125
3GSR_P_56_NoWaters	3B-6B						0.003125	0.00625	0.00625
3GSR_P_56_NoWaters	3B-6S						0.003125	0.0125	0.003125
3GSR_P_56_NoWaters	3S-6B						0.00625	0.015625
3GSR_P_56_NoWaters	3S-6S					0.003125	0.00625	0.009375	0.003125
3GSR_P_56_NoWaters	3B-7B
3GSR_P_56_NoWaters	3B-7S
3GSR_P_56_NoWaters	3S-7B
3GSR_P_56_NoWaters	3S-7S
3GSR_P_56_NoWaters	3B-8B
3GSR_P_56_NoWaters	3B-8S
3GSR_P_56_NoWaters	3S-8B
3GSR_P_56_NoWaters	3S-8S
3GSR_P_56_NoWaters	3B-9B
3GSR_P_56_NoWaters	3B-9S
3GSR_P_56_NoWaters	3S-9B
3GSR_P_56_NoWaters	3S-9S
3GSR_P_56_NoWaters	4B-4B		0.00625	0.00625	0.003125	0.003125
3GSR_P_56_NoWaters	4B-4S		0.003125	0.015625	0.00625	0.00625	0.00625
3GSR_P_56_NoWaters	4S-4S		0.003125	0.00625
3GSR_P_56_NoWaters	4B-5B		0.003125	0.009375	0.00625	0.015625	0.015625
3GSR_P_56_NoWaters	4B-5S				0.009375	0.003125	0.01875	0.003125	0.003125
3GSR_P_56_NoWaters	4S-5B				0.003125	0.009375	0.009375	0.015625
3GSR_P_56_NoWaters	4S-5S					0.003125	0.003125	0.015625
3GSR_P_56_NoWaters	4B-6B					0.003125	0.003125	0.0125	0.00625
3GSR_P_56_NoWaters	4B-6S							0.0125	0.00625
3GSR_P_56_NoWaters	4S-6B								0.00625
3GSR_P_56_NoWaters	4S-6S
3GSR_P_56_NoWaters	4B-7B
3GSR_P_56_NoWaters	4B-7S
3GSR_P_56_NoWaters	4S-7B
3GSR_P_56_NoWaters	4S-7S
3GSR_P_56_NoWaters	4B-8B
3GSR_P_56_NoWaters	4B-8S
3GSR_P_56_NoWaters	4S-8B
3GSR_P_56_NoWaters	4S-8S
3GSR_P_56_NoWaters	4B-9B
3GSR_P_56_NoWaters	4B-9S
3GSR_P_56_NoWaters	4S-9B
3GSR_P_56_NoWaters	4S-9S
3GSR_P_56_NoWaters	5B-5B		0.00625	0.009375	0.003125
3GSR_P_56_NoWaters	5B-5S			0.00625	0.021875	0.00625	0.003125
3GSR_P_56_NoWaters	5S-5S			0.00625	0.003125
3GSR_P_56_NoWaters	5B-6B		0.003125	0.009375	0.00625	0.0125	0.0125	0.00625
3GSR_P_56_NoWaters	5B-6S				0.003125	0.009375	0.015625	0.00625	0.003125
3GSR_P_56_NoWaters	5S-6B				0.00625	0.00625	0.0125	0.009375	0.003125
3GSR_P_56_NoWaters	5S-6S							0.0125	0.00625
3GSR_P_56_NoWaters	5B-7B					0.00625	0.00625	0.0125	0.009375
3GSR_P_56_NoWaters	5B-7S							0.00625
3GSR_P_56_NoWaters	5S-7B					0.003125	0.00625	0.00625	0.003125
3GSR_P_56_NoWaters	5S-7S						0.003125		0.003125
3GSR_P_56_NoWaters	5B-8B
3GSR_P_56_NoWaters	5B-8S
3GSR_P_56_NoWaters	5S-8B
3GSR_P_56_NoWaters	5S-8S
3GSR_P_56_NoWaters	5B-9B
3GSR_P_56_NoWaters	5B-9S
3GSR_P_56_NoWaters	5S-9B
3GSR_P_56_NoWaters	5S-9S
3GSR_P_56_NoWaters	6B-6B		0.00625	0.009375	0.003125
3GSR_P_56_NoWaters	6B-6S			0.009375	0.01875	0.009375
3GSR_P_56_NoWaters	6S-6S		0.003125	0.00625
3GSR_P_56_NoWaters	6B-7B		0.003125	0.009375	0.01875	0.009375	0.00625	0.003125
3GSR_P_56_NoWaters	6B-7S					0.00625	0.003125	0.003125
3GSR_P_56_NoWaters	6S-7B					0.0125	0.015625	0.009375
3GSR_P_56_NoWaters	6S-7S							0.00625
3GSR_P_56_NoWaters	6B-8B					0.00625	0.00625	0.01875	0.003125
3GSR_P_56_NoWaters	6B-8S						0.003125	0.009375	0.003125
3GSR_P_56_NoWaters	6S-8B						0.003125	0.00625	0.00625
3GSR_P_56_NoWaters	6S-8S
3GSR_P_56_NoWaters	6B-9B								0.003125
3GSR_P_56_NoWaters	6B-9S
3GSR_P_56_NoWaters	6S-9B
3GSR_P_56_NoWaters	6S-9S
3GSR_P_56_NoWaters	7B-7B		0.00625	0.009375	0.003125
3GSR_P_56_NoWaters	7B-7S			0.00625	0.00625
3GSR_P_56_NoWaters	7S-7S
3GSR_P_56_NoWaters	7B-8B		0.003125	0.009375	0.0125	0.0125	0.00625	0.00625
3GSR_P_56_NoWaters	7B-8S					0.009375	0.015625	0.00625	0.003125
3GSR_P_56_NoWaters	7S-8B				0.003125	0.003125	0.00625
3GSR_P_56_NoWaters	7S-8S							0.00625	0.003125
3GSR_P_56_NoWaters	7B-9B					0.00625	0.00625	0.009375	0.0125
3GSR_P_56_NoWaters	7B-9S						0.003125	0.009375	0.003125
3GSR_P_56_NoWaters	7S-9B							0.003125	0.003125
3GSR_P_56_NoWaters	7S-9S
3GSR_P_56_NoWaters	8B-8B		0.00625	0.009375	0.003125
3GSR_P_56_NoWaters	8B-8S			0.0125	0.01875	0.00625
3GSR_P_56_NoWaters	8S-8S		0.003125	0.00625
3GSR_P_56_NoWaters	8B-9B		0.003125	0.009375	0.015625	0.015625	0.00625	0.009375	0.003125
3GSR_P_56_NoWaters	8B-9S					0.0125	0.015625	0.00625	0.003125
3GSR_P_56_NoWaters	8S-9B				0.00625	0.015625	0.015625	0.009375
3GSR_P_56_NoWaters	8S-9S						0.00625	0.01875	0.003125
3GSR_P_56_NoWaters	9B-9B		0.009375	0.0125	0.00625	0.003125
3GSR_P_56_NoWaters	9B-9S			0.003125	0.028125	0.0125	0.003125
3GSR_P_56_NoWaters	9S-9S			0.00625	0.003125
3GSR_P_56+Waters	1B-1B		0.00547945	0.00821918	0.00273973
3GSR_P_56+Waters	1B-1S			0.00547945	0.0191781	0.0109589	0.00821918
3GSR_P_56+Waters	1S-1S		0.00547945	0.0109589
3GSR_P_56+Waters	1B-2B		0.00273973	0.00821918	0.0164384	0.00273973	0.00821918	0.00547945
3GSR_P_56+Waters	1B-2S					0.00821918	0.0136986	0.0191781
3GSR_P_56+Waters	1S-2B				0.00273973	0.0164384	0.0191781	0.00547945
3GSR_P_56+Waters	1S-2S						0.00273973	0.00821918	0.00821918
3GSR_P_56+Waters	1B-3B					0.00547945	0.00547945	0.0136986	0.00547945
3GSR_P_56+Waters	1B-3S							0.00273973	0.00821918
3GSR_P_56+Waters	1S-3B						0.00273973	0.0109589	0.00547945
3GSR_P_56+Waters	1S-3S
3GSR_P_56+Waters	1B-4B								0.00547945
3GSR_P_56+Waters	1B-4S								0.00547945
3GSR_P_56+Waters	1S-4B							0.00273973	0.00273973
3GSR_P_56+Waters	1S-4S							0.00547945	0.00273973
3GSR_P_56+Waters	1B-5B
3GSR_P_56+Waters	1B-5S
3GSR_P_56+Waters	1S-5B
3GSR_P_56+Waters	1S-5S
3GSR_P_56+Waters	1B-6B
3GSR_P_56+Waters	1B-6S
3GSR_P_56+Waters	1S-6B
3GSR_P_56+Waters	1S-6S
3GSR_P_56+Waters	1B-7B
3GSR_P_56+Waters	1B-7S
3GSR_P_56+Waters	1S-7B
3GSR_P_56+Waters	1S-7S
3GSR_P_56+Waters	1B-8B
3GSR_P_56+Waters	1B-8S
3GSR_P_56+Waters	1S-8B
3GSR_P_56+Waters	1S-8S
3GSR_P_56+Waters	1B-9B
3GSR_P_56+Waters	1B-9S
3GSR_P_56+Waters	1S-9B
3GSR_P_56+Waters	1S-9S
3GSR_P_56+Waters	2B-2B		0.00547945	0.00547945	0.00547945
3GSR_P_56+Waters	2B-2S			0.00821918	0.0109589	0.0109589	0.00821918	0.00547945
3GSR_P_56+Waters	2S-2S			0.0164384
3GSR_P_56+Waters	2B-3B		0.00273973	0.00821918	0.0136986	0.0109589	0.00821918
3GSR_P_56+Waters	2B-3S					0.00821918	0.0136986	0.00547945	0.00273973
3GSR_P_56+Waters	2S-3B				0.00273973	0.00547945	0.0136986	0.0191781	0.00273973
3GSR_P_56+Waters	2S-3S						0.00547945	0.00273973	0.0109589
3GSR_P_56+Waters	2B-4B				0.00273973	0.00547945	0.00821918	0.0136986	0.00273973
3GSR_P_56+Waters	2B-4S					0.00273973	0.0109589	0.00547945	0.00547945
3GSR_P_56+Waters	2S-4B							0.00547945	0.00273973
3GSR_P_56+Waters	2S-4S								0.00273973
3GSR_P_56+Waters	2B-5B							0.00547945
3GSR_P_56+Waters	2B-5S
3GSR_P_56+Waters	2S-5B
3GSR_P_56+Waters	2S-5S
3GSR_P_56+Waters	2B-6B
3GSR_P_56+Waters	2B-6S
3GSR_P_56+Waters	2S-6B
3GSR_P_56+Waters	2S-6S
3GSR_P_56+Waters	2B-7B
3GSR_P_56+Waters	2B-7S
3GSR_P_56+Waters	2S-7B
3GSR_P_56+Waters	2S-7S
3GSR_P_56+Waters	2B-8B
3GSR_P_56+Waters	2B-8S
3GSR_P_56+Waters	2S-8B
3GSR_P_56+Waters	2S-8S
3GSR_P_56+Waters	2B-9B
3GSR_P_56+Waters	2B-9S
3GSR_P_56+Waters	2S-9B
3GSR_P_56+Waters	2S-9S
3GSR_P_56+Waters	3B-3B		0.00547945	0.00821918	0.00273973
3GSR_P_56+Waters	3B-3S			0.00273973	0.0246575	0.00547945
3GSR_P_56+Waters	3S-3S			0.00547945	0.00273973
3GSR_P_56+Waters	3B-4B		0.00273973	0.00821918	0.00821918	0.0109589	0.0109589	0.00273973
3GSR_P_56+Waters	3B-4S				0.00547945	0.0191781	0.00547945	0.00273973
3GSR_P_56+Waters	3S-4B				0.00547945	0.00273973	0.0164384	0.00821918
3GSR_P_56+Waters	3S-4S				0.00273973	0.00273973	0.0109589	0.00821918
3GSR_P_56+Waters	3B-5B				0.00547945	0.00547945	0.0164384	0.0109589	0.00547945
3GSR_P_56+Waters	3B-5S							0.0109589	0.00821918
3GSR_P_56+Waters	3S-5B					0.0164384	0.0164384
3GSR_P_56+Waters	3S-5S							0.00547945	0.0109589
3GSR_P_56+Waters	3B-6B						0.00273973	0.00547945	0.00547945
3GSR_P_56+Waters	3B-6S						0.00273973	0.0109589	0.00273973
3GSR_P_56+Waters	3S-6B						0.00547945	0.0136986
3GSR_P_56+Waters	3S-6S					0.00273973	0.00547945	0.00821918	0.00273973
3GSR_P_56+Waters	3B-7B
3GSR_P_56+Waters	3B-7S
3GSR_P_56+Waters	3S-7B
3GSR_P_56+Waters	3S-7S
3GSR_P_56+Waters	3B-8B
3GSR_P_56+Waters	3B-8S
3GSR_P_56+Waters	3S-8B
3GSR_P_56+Waters	3S-8S
3GSR_P_56+Waters	3B-9B
3GSR_P_56+Waters	3B-9S
3GSR_P_56+Waters	3S-9B
3GSR_P_56+Waters	3S-9S
3GSR_P_56+Waters	4B-4B		0.00547945	0.00547945	0.00273973	0.00273973
3GSR_P_56+Waters	4B-4S		0.00273973	0.0136986	0.00547945	0.00547945	0.00547945
3GSR_P_56+Waters	4S-4S		0.00273973	0.00547945
3GSR_P_56+Waters	4B-5B		0.00273973	0.00821918	0.00547945	0.0136986	0.0136986
3GSR_P_56+Waters	4B-5S				0.00821918	0.00273973	0.0164384	0.00273973	0.00273973
3GSR_P_56+Waters	4S-5B				0.00273973	0.00821918	0.00821918	0.0136986
3GSR_P_56+Waters	4S-5S					0.00273973	0.00273973	0.0136986
3GSR_P_56+Waters	4B-6B					0.00273973	0.00273973	0.0109589	0.00547945
3GSR_P_56+Waters	4B-6S							0.0109589	0.00547945
3GSR_P_56+Waters	4S-6B								0.00547945
3GSR_P_56+Waters	4S-6S
3GSR_P_56+Waters	4B-7B
3GSR_P_56+Waters	4B-7S
3GSR_P_56+Waters	4S-7B
3GSR_P_56+Waters	4S-7S
3GSR_P_56+Waters	4B-8B
3GSR_P_56+Waters	4B-8S
3GSR_P_56+Waters	4S-8B
3GSR_P_56+Waters	4S-8S
3GSR_P_56+Waters	4B-9B
3GSR_P_56+Waters	4B-9S
3GSR_P_56+Waters	4S-9B
3GSR_P_56+Waters	4S-9S
3GSR_P_56+Waters	5B-5B		0.00547945	0.00821918	0.00273973
3GSR_P_56+Waters	5B-5S			0.00547945	0.0191781	0.00547945	0.00273973
3GSR_P_56+Waters	5S-5S			0.00547945	0.00273973
3GSR_P_56+Waters	5B-6B		0.00273973	0.00821918	0.00547945	0.0109589	0.0109589	0.00547945
3GSR_P_56+Waters	5B-6S				0.00273973	0.00821918	0.0136986	0.00547945	0.00273973
3GSR_P_56+Waters	5S-6B				0.00547945	0.00547945	0.0109589	0.00821918	0.00273973
3GSR_P_56+Waters	5S-6S							0.0109589	0.00547945
3GSR_P_56+Waters	5B-7B					0.00547945	0.00547945	0.0109589	0.00821918
3GSR_P_56+Waters	5B-7S							0.00547945
3GSR_P_56+Waters	5S-7B					0.00273973	0.00547945	0.00547945	0.00273973
3GSR_P_56+Waters	5S-7S						0.00273973		0.00273973
3GSR_P_56+Waters	5B-8B
3GSR_P_56+Waters	5B-8S
3GSR_P_56+Waters	5S-8B
3GSR_P_56+Waters	5S-8S
3GSR_P_56+Waters	5B-9B
3GSR_P_56+Waters	5B-9S
3GSR_P_56+Waters	5S-9B
3GSR_P_56+Waters	5S-9S
3GSR_P_56+Waters	6B-6B		0.00547945	0.00821918	0.00273973
3GSR_P_56+Waters	6B-6S			0.00821918	0.0164384	0.00821918
3GSR_P_56+Waters	6S-6S		0.00273973	0.00547945
3GSR_P_56+Waters	6B-7B		0.00273973	0.00821918	0.0164384	0.00821918	0.00547945	0.00273973
3GSR_P_56+Waters	6B-7S					0.00547945	0.00273973	0.00273973
3GSR_P_56+Waters	6S-7B					0.0109589	0.0136986	0.00821918
3GSR_P_56+Waters	6S-7S							0.00547945
3GSR_P_56+Waters	6B-8B					0.00547945	0.00547945	0.0164384	0.00273973
3GSR_P_56+Waters	6B-8S						0.00273973	0.00821918	0.00273973
3GSR_P_56+Waters	6S-8B						0.00273973	0.00547945	0.00547945
3GSR_P_56+Waters	6S-8S
3GSR_P_56+Waters	6B-9B								0.00273973
3GSR_P_56+Waters	6B-9S
3GSR_P_56+Waters	6S-9B
3GSR_P_56+Waters	6S-9S
3GSR_P_56+Waters	7B-7B		0.00547945	0.00821918	0.00273973
3GSR_P_56+Waters	7B-7S			0.00547945	0.00547945
3GSR_P_56+Waters	7S-7S
3GSR_P_56+Waters	7B-8B		0.00273973	0.00821918	0.0109589	0.0109589	0.00547945	0.00547945
3GSR_P_56+Waters	7B-8S					0.00821918	0.0136986	0.00547945	0.00273973
3GSR_P_56+Waters	7S-8B				0.00273973	0.00273973	0.00547945
3GSR_P_56+Waters	7S-8S							0.00547945	0.00273973
3GSR_P_56+Waters	7B-9B					0.00547945	0.00547945	0.00821918	0.0109589
3GSR_P_56+Waters	7B-9S						0.00273973	0.00821918	0.00273973
3GSR_P_56+Waters	7S-9B							0.00273973	0.00273973
3GSR_P_56+Waters	7S-9S
3GSR_P_56+Waters	8B-8B		0.00547945	0.00821918	0.00273973
3GSR_P_56+Waters	8B-8S			0.0109589	0.0164384	0.00547945
3GSR_P_56+Waters	8S-8S		0.00273973	0.00547945
3GSR_P_56+Waters	8B-9B		0.00273973	0.00821918	0.0136986	0.0136986	0.00547945	0.00821918	0.00273973
3GSR_P_56+Waters	8B-9S					0.0109589	0.0136986	0.00547945	0.00273973
3GSR_P_56+Waters	8S-9B				0.00547945	0.0136986	0.0136986	0.00821918
3GSR_P_56+Waters	8S-9S						0.00547945	0.0164384	0.00273973
3GSR_P_56+Waters	9B-9B		0.00821918	0.0109589	0.00547945	0.00273973
3GSR_P_56+Waters	9B-9S			0.00273973	0.0246575	0.0109589	0.00273973
3GSR_P_56+Waters	9S-9S			0.00547945	0.00273973
3GSR_P_57_NoWaters	1B-1B		0.00625	0.009375	0.003125
3GSR_P_57_NoWaters	1B-1S			0.00625	0.021875	0.0125	0.009375
3GSR_P_57_NoWaters	1S-1S		0.00625	0.0125
3GSR_P_57_NoWaters	1B-2B		0.003125	0.009375	0.01875	0.003125	0.009375	0.00625
3GSR_P_57_NoWaters	1B-2S					0.009375	0.015625	0.021875
3GSR_P_57_NoWaters	1S-2B				0.003125	0.01875	0.021875	0.00625
3GSR_P_57_NoWaters	1S-2S						0.003125	0.009375	0.009375
3GSR_P_57_NoWaters	1B-3B					0.00625	0.00625	0.015625	0.00625
3GSR_P_57_NoWaters	1B-3S							0.003125	0.009375
3GSR_P_57_NoWaters	1S-3B						0.003125	0.0125	0.00625
3GSR_P_57_NoWaters	1S-3S
3GSR_P_57_NoWaters	1B-4B								0.00625
3GSR_P_57_NoWaters	1B-4S								0.00625
3GSR_P_57_NoWaters	1S-4B							0.003125	0.003125
3GSR_P_57_NoWaters	1S-4S							0.00625	0.003125
3GSR_P_57_NoWaters	1B-5B
3GSR_P_57_NoWaters	1B-5S
3GSR_P_57_NoWaters	1S-5B
3GSR_P_57_NoWaters	1S-5S
3GSR_P_57_NoWaters	1B-6B
3GSR_P_57_NoWaters	1B-6S
3GSR_P_57_NoWaters	1S-6B
3GSR_P_57_NoWaters	1S-6S
3GSR_P_57_NoWaters	1B-7B
3GSR_P_57_NoWaters	1B-7S
3GSR_P_57_NoWaters	1S-7B
3GSR_P_57_NoWaters	1S-7S
3GSR_P_57_NoWaters	1B-8B
3GSR_P_57_NoWaters	1B-8S
3GSR_P_57_NoWaters	1S-8B
3GSR_P_57_NoWaters	1S-8S
3GSR_P_57_NoWaters	1B-9B
3GSR_P_57_NoWaters	1B-9S
3GSR_P_57_NoWaters	1S-9B
3GSR_P_57_NoWaters	1S-9S
3GSR_P_57_NoWaters	2B-2B		0.00625	0.00625	0.00625
3GSR_P_57_NoWaters	2B-2S			0.009375	0.0125	0.0125	0.009375	0.00625
3GSR_P_57_NoWaters	2S-2S			0.01875
3GSR_P_57_NoWaters	2B-3B		0.003125	0.009375	0.015625	0.0125	0.009375
3GSR_P_57_NoWaters	2B-3S					0.009375	0.015625	0.00625	0.003125
3GSR_P_57_NoWaters	2S-3B				0.003125	0.00625	0.015625	0.021875	0.003125
3GSR_P_57_NoWaters	2S-3S						0.00625	0.003125	0.0125
3GSR_P_57_NoWaters	2B-4B				0.003125	0.00625	0.009375	0.015625	0.003125
3GSR_P_57_NoWaters	2B-4S					0.003125	0.0125	0.00625	0.00625
3GSR_P_57_NoWaters	2S-4B							0.00625	0.003125
3GSR_P_57_NoWaters	2S-4S								0.003125
3GSR_P_57_NoWaters	2B-5B							0.00625
3GSR_P_57_NoWaters	2B-5S
3GSR_P_57_NoWaters	2S-5B
3GSR_P_57_NoWaters	2S-5S
3GSR_P_57_NoWaters	2B-6B
3GSR_P_57_NoWaters	2B-6S
3GSR_P_57_NoWaters	2S-6B
3GSR_P_57_NoWaters	2S-6S
3GSR_P_57_NoWaters	2B-7B
3GSR_P_57_NoWaters	2B-7S
3GSR_P_57_NoWaters	2S-7B
3GSR_P_57_NoWaters	2S-7S
3GSR_P_57_NoWaters	2B-8B
3GSR_P_57_NoWaters	2B-8S
3GSR_P_57_NoWaters	2S-8B
3GSR_P_57_NoWaters	2S-8S
3GSR_P_57_NoWaters	2B-9B
3GSR_P_57_NoWaters	2B-9S
3GSR_P_57_NoWaters	2S-9B
3GSR_P_57_NoWaters	2S-9S
3GSR_P_57_NoWaters	3B-3B		0.00625	0.009375	0.003125
3GSR_P_57_NoWaters	3B-3S			0.003125	0.028125	0.00625
3GSR_P_57_NoWaters	3S-3S			0.00625	0.003125
3GSR_P_57_NoWaters	3B-4B		0.003125	0.009375	0.009375	0.0125	0.0125	0.003125
3GSR_P_57_NoWaters	3B-4S				0.00625	0.021875	0.00625	0.003125
3GSR_P_57_NoWaters	3S-4B				0.00625	0.003125	0.01875	0.009375
3GSR_P_57_NoWaters	3S-4S				0.003125	0.003125	0.0125	0.009375
3GSR_P_57_NoWaters	3B-5B				0.00625	0.00625	0.01875	0.0125	0.00625
3GSR_P_57_NoWaters	3B-5S							0.0125	0.009375
3GSR_P_57_NoWaters	3S-5B					0.01875	0.01875
3GSR_P_57_NoWaters	3S-5S							0.00625	0.0125
3GSR_P_57_NoWaters	3B-6B						0.003125	0.00625	0.00625
3GSR_P_57_NoWaters	3B-6S						0.003125	0.0125	0.003125
3GSR_P_57_NoWaters	3S-6B						0.00625	0.015625
3GSR_P_57_NoWaters	3S-6S					0.003125	0.00625	0.009375	0.003125
3GSR_P_57_NoWaters	3B-7B
3GSR_P_57_NoWaters	3B-7S
3GSR_P_57_NoWaters	3S-7B
3GSR_P_57_NoWaters	3S-7S
3GSR_P_57_NoWaters	3B-8B
3GSR_P_57_NoWaters	3B-8S
3GSR_P_57_NoWaters	3S-8B
3GSR_P_57_NoWaters	3S-8S
3GSR_P_57_NoWaters	3B-9B
3GSR_P_57_NoWaters	3B-9S
3GSR_P_57_NoWaters	3S-9B
3GSR_P_57_NoWaters	3S-9S
3GSR_P_57_NoWaters	4B-4B		0.00625	0.00625	0.003125	0.003125
3GSR_P_57_NoWaters	4B-4S		0.003125	0.015625	0.00625	0.00625	0.00625
3GSR_P_57_NoWaters	4S-4S		0.003125	0.00625
3GSR_P_57_NoWaters	4B-5B		0.003125	0.009375	0.00625	0.015625	0.015625
3GSR_P_57_NoWaters	4B-5S				0.009375	0.003125	0.01875	0.003125	0.003125
3GSR_P_57_NoWaters	4S-5B				0.003125	0.009375	0.009375	0.015625
3GSR_P_57_NoWaters	4S-5S					0.003125	0.003125	0.015625
3GSR_P_57_NoWaters	4B-6B					0.003125	0.003125	0.0125	0.00625
3GSR_P_57_NoWaters	4B-6S							0.0125	0.00625
3GSR_P_57_NoWaters	4S-6B								0.00625
3GSR_P_57_NoWaters	4S-6S
3GSR_P_57_NoWaters	4B-7B
3GSR_P_57_NoWaters	4B-7S
3GSR_P_57_NoWaters	4S-7B
3GSR_P_57_NoWaters	4S-7S
3GSR_P_57_NoWaters	4B-8B
3GSR_P_57_NoWaters	4B-8S
3GSR_P_57_NoWaters	4S-8B
3GSR_P_57_NoWaters	4S-8S
3GSR_P_57_NoWaters	4B-9B
3GSR_P_57_NoWaters	4B-9S
3GSR_P_57_NoWaters	4S-9B
3GSR_P_57_NoWaters	4S-9S
3GSR_P_57_NoWaters	5B-5B		0.00625	0.009375	0.003125
3GSR_P_57_NoWaters	5B-5S			0.00625	0.021875	0.00625	0.003125
[truncated: 3,224 more rows]
[truncated: 23 more columns]

## Sheet: Bio
Model	Partial_PDF_code	Partial_PDF_pair	Distance (A)	Bin	Atom_i	Atom_j	RDF(r)dr	Atom_i Bio	Atom_j Bio
3GSN_P_NoWaters	2	N-C	1.492	15	0	1	0.00307692	1_NTERM	1_CA
3GSN_P_NoWaters	2	N-C	2.519	25	0	2	0.00307692	1_NTERM	1_CB
3GSN_P_NoWaters	3	N-O	3.003	30	0	3	0.00307692	1_NTERM	1_B
3GSN_P_NoWaters	2	N-C	2.464	25	0	4	0.00307692	1_NTERM	1_S
3GSN_P_NoWaters	2	N-C	3.73	37	0	5	0.00307692	1_NTERM	1_S
3GSN_P_NoWaters	3	N-O	4.503	45	0	6	0.00307692	1_NTERM	1_S
3GSN_P_NoWaters	1	N-N	4.371	44	0	7	0.00307692	1_NTERM	1_S
3GSN_P_NoWaters	1	N-N	3.513	35	0	8	0.00307692	1_NTERM	2_NTERM
3GSN_P_NoWaters	2	N-C	4.776	48	0	9	0.00307692	1_NTERM	2_CA
3GSN_P_NoWaters	2	N-C	5.652	57	0	10	0.00307692	1_NTERM	2_CB
3GSN_P_NoWaters	3	N-O	5.698	57	0	11	0.00307692	1_NTERM	2_B
3GSN_P_NoWaters	2	N-C	5.778	58	0	12	0.00307692	1_NTERM	2_S
3GSN_P_NoWaters	2	N-C	5.902	59	0	13	0.00307692	1_NTERM	2_S
3GSN_P_NoWaters	2	N-C	6.32	63	0	15	0.00307692	1_NTERM	2_S
3GSN_P_NoWaters	1	N-N	6.68	67	0	16	0.00307692	1_NTERM	3_NTERM
3GSN_P_NoWaters	5	C-C	1.53	15	1	2	0.00307692	1_CA	1_CB
3GSN_P_NoWaters	6	C-O	2.41	24	1	3	0.00307692	1_CA	1_B
3GSN_P_NoWaters	5	C-C	1.522	15	1	4	0.00307692	1_CA	1_S
3GSN_P_NoWaters	5	C-C	2.525	25	1	5	0.00307692	1_CA	1_S
3GSN_P_NoWaters	6	C-O	3.089	31	1	6	0.00307692	1_CA	1_S
3GSN_P_NoWaters	2	N-C	3.449	34	1	7	0.00307692	1_CA	1_S
3GSN_P_NoWaters	2	N-C	2.429	24	1	8	0.00307692	1_CA	2_NTERM
3GSN_P_NoWaters	5	C-C	3.81	38	1	9	0.00307692	1_CA	2_CA
3GSN_P_NoWaters	5	C-C	4.501	45	1	10	0.00307692	1_CA	2_CB
3GSN_P_NoWaters	6	C-O	4.367	44	1	11	0.00307692	1_CA	2_B
3GSN_P_NoWaters	5	C-C	4.844	48	1	12	0.00307692	1_CA	2_S
3GSN_P_NoWaters	5	C-C	5.285	53	1	13	0.00307692	1_CA	2_S
3GSN_P_NoWaters	5	C-C	6.509	65	1	14	0.00307692	1_CA	2_S
3GSN_P_NoWaters	5	C-C	5.932	59	1	15	0.00307692	1_CA	2_S
3GSN_P_NoWaters	2	N-C	5.655	57	1	16	0.00307692	1_CA	3_NTERM
3GSN_P_NoWaters	5	C-C	6.734	67	1	17	0.00307692	1_CA	3_CA
3GSN_P_NoWaters	6	C-O	1.233	12	2	3	0.00307692	1_CB	1_B
3GSN_P_NoWaters	5	C-C	2.495	25	2	4	0.00307692	1_CB	1_S
3GSN_P_NoWaters	5	C-C	3.309	33	2	5	0.00307692	1_CB	1_S
3GSN_P_NoWaters	6	C-O	3.342	33	2	6	0.00307692	1_CB	1_S
3GSN_P_NoWaters	2	N-C	4.513	45	2	7	0.00307692	1_CB	1_S
3GSN_P_NoWaters	2	N-C	1.328	13	2	8	0.00307692	1_CB	2_NTERM
3GSN_P_NoWaters	5	C-C	2.434	24	2	9	0.00307692	1_CB	2_CA
3GSN_P_NoWaters	5	C-C	3.134	31	2	10	0.00307692	1_CB	2_CB
3GSN_P_NoWaters	6	C-O	3.27	33	2	11	0.00307692	1_CB	2_B
3GSN_P_NoWaters	5	C-C	3.697	37	2	12	0.00307692	1_CB	2_S
3GSN_P_NoWaters	5	C-C	4.318	43	2	13	0.00307692	1_CB	2_S
3GSN_P_NoWaters	5	C-C	5.677	57	2	14	0.00307692	1_CB	2_S
3GSN_P_NoWaters	5	C-C	4.804	48	2	15	0.00307692	1_CB	2_S
3GSN_P_NoWaters	2	N-C	4.199	42	2	16	0.00307692	1_CB	3_NTERM
3GSN_P_NoWaters	5	C-C	5.363	54	2	17	0.00307692	1_CB	3_CA
3GSN_P_NoWaters	5	C-C	5.971	60	2	18	0.00307692	1_CB	3_CB
3GSN_P_NoWaters	6	C-O	6.134	61	2	19	0.00307692	1_CB	3_B
3GSN_P_NoWaters	5	C-C	6.533	65	2	20	0.00307692	1_CB	3_S
3GSN_P_NoWaters	2	N-C	6.641	66	2	23	0.00307692	1_CB	4_NTERM
3GSN_P_NoWaters	5	C-C	6.695	67	2	29	0.00307692	1_CB	4_S
3GSN_P_NoWaters	6	C-O	3.008	30	3	4	0.00307692	1_B	1_S
3GSN_P_NoWaters	6	C-O	4.027	40	3	5	0.00307692	1_B	1_S
3GSN_P_NoWaters	8	O-O	4.054	41	3	6	0.00307692	1_B	1_S
3GSN_P_NoWaters	3	N-O	5.268	53	3	7	0.00307692	1_B	1_S
3GSN_P_NoWaters	3	N-O	2.248	22	3	8	0.00307692	1_B	2_NTERM
3GSN_P_NoWaters	6	C-O	2.767	28	3	9	0.00307692	1_B	2_CA
3GSN_P_NoWaters	6	C-O	3.174	32	3	10	0.00307692	1_B	2_CB
3GSN_P_NoWaters	8	O-O	3.458	35	3	11	0.00307692	1_B	2_B
3GSN_P_NoWaters	6	C-O	4.233	42	3	12	0.00307692	1_B	2_S
3GSN_P_NoWaters	6	C-O	4.896	49	3	13	0.00307692	1_B	2_S
3GSN_P_NoWaters	6	C-O	6.35	64	3	14	0.00307692	1_B	2_S
3GSN_P_NoWaters	6	C-O	5.047	50	3	15	0.00307692	1_B	2_S
3GSN_P_NoWaters	3	N-O	3.934	39	3	16	0.00307692	1_B	3_NTERM
3GSN_P_NoWaters	6	C-O	5.05	51	3	17	0.00307692	1_B	3_CA
3GSN_P_NoWaters	6	C-O	5.949	59	3	18	0.00307692	1_B	3_CB
3GSN_P_NoWaters	8	O-O	6.259	63	3	19	0.00307692	1_B	3_B
3GSN_P_NoWaters	6	C-O	6.04	60	3	20	0.00307692	1_B	3_S
3GSN_P_NoWaters	6	C-O	6.965	70	3	22	0.00307692	1_B	3_S
3GSN_P_NoWaters	3	N-O	6.669	67	3	23	0.00307692	1_B	4_NTERM
3GSN_P_NoWaters	6	C-O	6.627	66	3	29	0.00307692	1_B	4_S
3GSN_P_NoWaters	5	C-C	1.513	15	4	5	0.00307692	1_S	1_S
3GSN_P_NoWaters	6	C-O	2.402	24	4	6	0.00307692	1_S	1_S
3GSN_P_NoWaters	2	N-C	2.426	24	4	7	0.00307692	1_S	1_S
3GSN_P_NoWaters	2	N-C	3.439	34	4	8	0.00307692	1_S	2_NTERM
3GSN_P_NoWaters	5	C-C	4.704	47	4	9	0.00307692	1_S	2_CA
3GSN_P_NoWaters	5	C-C	4.957	50	4	10	0.00307692	1_S	2_CB
3GSN_P_NoWaters	6	C-O	4.485	45	4	11	0.00307692	1_S	2_B
3GSN_P_NoWaters	5	C-C	5.853	59	4	12	0.00307692	1_S	2_S
3GSN_P_NoWaters	5	C-C	6.546	65	4	13	0.00307692	1_S	2_S
3GSN_P_NoWaters	2	N-C	6.093	61	4	16	0.00307692	1_S	3_NTERM
3GSN_P_NoWaters	5	C-C	6.921	69	4	17	0.00307692	1_S	3_CA
3GSN_P_NoWaters	6	C-O	1.243	12	5	6	0.00307692	1_S	1_S
3GSN_P_NoWaters	2	N-C	1.342	13	5	7	0.00307692	1_S	1_S
3GSN_P_NoWaters	2	N-C	3.785	38	5	8	0.00307692	1_S	2_NTERM
3GSN_P_NoWaters	5	C-C	5	50	5	9	0.00307692	1_S	2_CA
3GSN_P_NoWaters	5	C-C	5.045	50	5	10	0.00307692	1_S	2_CB
3GSN_P_NoWaters	6	C-O	4.28	43	5	11	0.00307692	1_S	2_B
3GSN_P_NoWaters	5	C-C	5.934	59	5	12	0.00307692	1_S	2_S
3GSN_P_NoWaters	5	C-C	6.788	68	5	13	0.00307692	1_S	2_S
3GSN_P_NoWaters	2	N-C	6.269	63	5	16	0.00307692	1_S	3_NTERM
3GSN_P_NoWaters	5	C-C	6.917	69	5	17	0.00307692	1_S	3_CA
3GSN_P_NoWaters	5	C-C	6.81	68	5	29	0.00307692	1_S	4_S
3GSN_P_NoWaters	3	N-O	2.27	23	6	7	0.00307692	1_S	1_S
3GSN_P_NoWaters	3	N-O	3.468	35	6	8	0.00307692	1_S	2_NTERM
3GSN_P_NoWaters	6	C-O	4.446	44	6	9	0.00307692	1_S	2_CA
3GSN_P_NoWaters	6	C-O	4.241	42	6	10	0.00307692	1_S	2_CB
3GSN_P_NoWaters	8	O-O	3.312	33	6	11	0.00307692	1_S	2_B
3GSN_P_NoWaters	6	C-O	5.29	53	6	12	0.00307692	1_S	2_S
3GSN_P_NoWaters	6	C-O	6.344	63	6	13	0.00307692	1_S	2_S
3GSN_P_NoWaters	3	N-O	5.459	55	6	16	0.00307692	1_S	3_NTERM
3GSN_P_NoWaters	6	C-O	5.975	60	6	17	0.00307692	1_S	3_CA
3GSN_P_NoWaters	6	C-O	6.049	60	6	18	0.00307692	1_S	3_CB
3GSN_P_NoWaters	8	O-O	6.44	64	6	19	0.00307692	1_S	3_B
3GSN_P_NoWaters	3	N-O	6.041	60	6	23	0.00307692	1_S	4_NTERM
3GSN_P_NoWaters	6	C-O	6.59	66	6	24	0.00307692	1_S	4_CA
3GSN_P_NoWaters	6	C-O	6.825	68	6	27	0.00307692	1_S	4_S
3GSN_P_NoWaters	6	C-O	5.841	58	6	28	0.00307692	1_S	4_S
3GSN_P_NoWaters	6	C-O	5.674	57	6	29	0.00307692	1_S	4_S
3GSN_P_NoWaters	1	N-N	4.968	50	7	8	0.00307692	1_S	2_NTERM
3GSN_P_NoWaters	2	N-C	6.245	62	7	9	0.00307692	1_S	2_CA
3GSN_P_NoWaters	2	N-C	6.341	63	7	10	0.00307692	1_S	2_CB
3GSN_P_NoWaters	3	N-O	5.531	55	7	11	0.00307692	1_S	2_B
3GSN_P_NoWaters	2	N-C	1.46	15	8	9	0.00307692	2_NTERM	2_CA
3GSN_P_NoWaters	2	N-C	2.467	25	8	10	0.00307692	2_NTERM	2_CB
3GSN_P_NoWaters	3	N-O	2.749	27	8	11	0.00307692	2_NTERM	2_B
3GSN_P_NoWaters	2	N-C	2.454	25	8	12	0.00307692	2_NTERM	2_S
3GSN_P_NoWaters	2	N-C	3.199	32	8	13	0.00307692	2_NTERM	2_S
3GSN_P_NoWaters	2	N-C	4.469	45	8	14	0.00307692	2_NTERM	2_S
3GSN_P_NoWaters	2	N-C	3.946	39	8	15	0.00307692	2_NTERM	2_S
3GSN_P_NoWaters	1	N-N	3.644	36	8	16	0.00307692	2_NTERM	3_NTERM
3GSN_P_NoWaters	2	N-C	4.872	49	8	17	0.00307692	2_NTERM	3_CA
3GSN_P_NoWaters	2	N-C	5.216	52	8	18	0.00307692	2_NTERM	3_CB
3GSN_P_NoWaters	3	N-O	5.169	52	8	19	0.00307692	2_NTERM	3_B
3GSN_P_NoWaters	2	N-C	6.104	61	8	20	0.00307692	2_NTERM	3_S
3GSN_P_NoWaters	2	N-C	6.743	67	8	21	0.00307692	2_NTERM	3_S
3GSN_P_NoWaters	1	N-N	5.961	60	8	23	0.00307692	2_NTERM	4_NTERM
3GSN_P_NoWaters	2	N-C	6.722	67	8	24	0.00307692	2_NTERM	4_CA
3GSN_P_NoWaters	2	N-C	6.268	63	8	29	0.00307692	2_NTERM	4_S
3GSN_P_NoWaters	5	C-C	1.522	15	9	10	0.00307692	2_CA	2_CB
3GSN_P_NoWaters	6	C-O	2.399	24	9	11	0.00307692	2_CA	2_B
3GSN_P_NoWaters	5	C-C	1.532	15	9	12	0.00307692	2_CA	2_S
3GSN_P_NoWaters	5	C-C	2.624	26	9	13	0.00307692	2_CA	2_S
3GSN_P_NoWaters	5	C-C	3.926	39	9	14	0.00307692	2_CA	2_S
3GSN_P_NoWaters	5	C-C	3.123	31	9	15	0.00307692	2_CA	2_S
3GSN_P_NoWaters	2	N-C	2.428	24	9	16	0.00307692	2_CA	3_NTERM
3GSN_P_NoWaters	5	C-C	3.78	38	9	17	0.00307692	2_CA	3_CA
3GSN_P_NoWaters	5	C-C	4.163	42	9	18	0.00307692	2_CA	3_CB
3GSN_P_NoWaters	6	C-O	4.014	40	9	19	0.00307692	2_CA	3_B
3GSN_P_NoWaters	5	C-C	4.879	49	9	20	0.00307692	2_CA	3_S
3GSN_P_NoWaters	5	C-C	5.382	54	9	21	0.00307692	2_CA	3_S
3GSN_P_NoWaters	5	C-C	6.164	62	9	22	0.00307692	2_CA	3_S
3GSN_P_NoWaters	2	N-C	5.133	51	9	23	0.00307692	2_CA	4_NTERM
3GSN_P_NoWaters	5	C-C	5.97	60	9	24	0.00307692	2_CA	4_CA
3GSN_P_NoWaters	5	C-C	6.818	68	9	25	0.00307692	2_CA	4_CB
3GSN_P_NoWaters	5	C-C	6.613	66	9	28	0.00307692	2_CA	4_S
3GSN_P_NoWaters	5	C-C	5.673	57	9	29	0.00307692	2_CA	4_S
3GSN_P_NoWaters	6	C-O	1.232	12	10	11	0.00307692	2_CB	2_B
3GSN_P_NoWaters	5	C-C	2.491	25	10	12	0.00307692	2_CB	2_S
3GSN_P_NoWaters	5	C-C	3.898	39	10	13	0.00307692	2_CB	2_S
3GSN_P_NoWaters	5	C-C	4.986	50	10	14	0.00307692	2_CB	2_S
3GSN_P_NoWaters	5	C-C	4.328	43	10	15	0.00307692	2_CB	2_S
3GSN_P_NoWaters	2	N-C	1.329	13	10	16	0.00307692	2_CB	3_NTERM
3GSN_P_NoWaters	5	C-C	2.412	24	10	17	0.00307692	2_CB	3_CA
3GSN_P_NoWaters	5	C-C	2.882	29	10	18	0.00307692	2_CB	3_CB
3GSN_P_NoWaters	6	C-O	3.096	31	10	19	0.00307692	2_CB	3_B
3GSN_P_NoWaters	5	C-C	3.721	37	10	20	0.00307692	2_CB	3_S
3GSN_P_NoWaters	5	C-C	4.428	44	10	21	0.00307692	2_CB	3_S
3GSN_P_NoWaters	5	C-C	4.859	49	10	22	0.00307692	2_CB	3_S
3GSN_P_NoWaters	2	N-C	3.764	38	10	23	0.00307692	2_CB	4_NTERM
3GSN_P_NoWaters	5	C-C	4.78	48	10	24	0.00307692	2_CB	4_CA
3GSN_P_NoWaters	5	C-C	5.728	57	10	25	0.00307692	2_CB	4_CB
3GSN_P_NoWaters	6	C-O	6.453	65	10	26	0.00307692	2_CB	4_B
3GSN_P_NoWaters	5	C-C	5.786	58	10	27	0.00307692	2_CB	4_S
3GSN_P_NoWaters	5	C-C	5.246	52	10	28	0.00307692	2_CB	4_S
3GSN_P_NoWaters	5	C-C	4.199	42	10	29	0.00307692	2_CB	4_S
3GSN_P_NoWaters	2	N-C	6.076	61	10	30	0.00307692	2_CB	5_NTERM
3GSN_P_NoWaters	6	C-O	3.282	33	11	12	0.00307692	2_B	2_S
3GSN_P_NoWaters	6	C-O	4.742	47	11	13	0.00307692	2_B	2_S
3GSN_P_NoWaters	6	C-O	5.717	57	11	14	0.00307692	2_B	2_S
3GSN_P_NoWaters	6	C-O	5.401	54	11	15	0.00307692	2_B	2_S
3GSN_P_NoWaters	3	N-O	2.247	22	11	16	0.00307692	2_B	3_NTERM
3GSN_P_NoWaters	6	C-O	2.743	27	11	17	0.00307692	2_B	3_CA
3GSN_P_NoWaters	6	C-O	2.949	29	11	18	0.00307692	2_B	3_CB
3GSN_P_NoWaters	8	O-O	3.405	34	11	19	0.00307692	2_B	3_B
3GSN_P_NoWaters	6	C-O	4.242	42	11	20	0.00307692	2_B	3_S
3GSN_P_NoWaters	6	C-O	5.061	51	11	21	0.00307692	2_B	3_S
3GSN_P_NoWaters	6	C-O	5.102	51	11	22	0.00307692	2_B	3_S
3GSN_P_NoWaters	3	N-O	3.395	34	11	23	0.00307692	2_B	4_NTERM
3GSN_P_NoWaters	6	C-O	4.342	43	11	24	0.00307692	2_B	4_CA
3GSN_P_NoWaters	6	C-O	5.543	55	11	25	0.00307692	2_B	4_CB
3GSN_P_NoWaters	8	O-O	6.297	63	11	26	0.00307692	2_B	4_B
3GSN_P_NoWaters	6	C-O	5.1	51	11	27	0.00307692	2_B	4_S
3GSN_P_NoWaters	6	C-O	4.378	44	11	28	0.00307692	2_B	4_S
3GSN_P_NoWaters	6	C-O	3.523	35	11	29	0.00307692	2_B	4_S
3GSN_P_NoWaters	3	N-O	6.029	60	11	30	0.00307692	2_B	5_NTERM
3GSN_P_NoWaters	5	C-C	1.531	15	12	13	0.00307692	2_S	2_S
3GSN_P_NoWaters	5	C-C	2.509	25	12	14	0.00307692	2_S	2_S
3GSN_P_NoWaters	5	C-C	2.484	25	12	15	0.00307692	2_S	2_S
3GSN_P_NoWaters	2	N-C	3.136	31	12	16	0.00307692	2_S	3_NTERM
3GSN_P_NoWaters	5	C-C	4.345	43	12	17	0.00307692	2_S	3_CA
3GSN_P_NoWaters	5	C-C	4.275	43	12	18	0.00307692	2_S	3_CB
3GSN_P_NoWaters	6	C-O	3.689	37	12	19	0.00307692	2_S	3_B
3GSN_P_NoWaters	5	C-C	5.35	54	12	20	0.00307692	2_S	3_S
3GSN_P_NoWaters	5	C-C	5.435	54	12	21	0.00307692	2_S	3_S
3GSN_P_NoWaters	5	C-C	6.747	67	12	22	0.00307692	2_S	3_S
3GSN_P_NoWaters	2	N-C	5.296	53	12	23	0.00307692	2_S	4_NTERM
3GSN_P_NoWaters	5	C-C	5.825	58	12	24	0.00307692	2_S	4_CA
3GSN_P_NoWaters	5	C-C	6.45	65	12	25	0.00307692	2_S	4_CB
3GSN_P_NoWaters	6	C-O	6.766	68	12	26	0.00307692	2_S	4_B
3GSN_P_NoWaters	5	C-C	6.946	69	12	28	0.00307692	2_S	4_S
3GSN_P_NoWaters	5	C-C	6.155	62	12	29	0.00307692	2_S	4_S
3GSN_P_NoWaters	2	N-C	6.996	70	12	30	0.00307692	2_S	5_NTERM
3GSN_P_NoWaters	5	C-C	1.515	15	13	14	0.00307692	2_S	2_S
3GSN_P_NoWaters	5	C-C	1.511	15	13	15	0.00307692	2_S	2_S
3GSN_P_NoWaters	2	N-C	4.424	44	13	16	0.00307692	2_S	3_NTERM
3GSN_P_NoWaters	5	C-C	5.709	57	13	17	0.00307692	2_S	3_CA
3GSN_P_NoWaters	5	C-C	5.695	57	13	18	0.00307692	2_S	3_CB
3GSN_P_NoWaters	6	C-O	4.982	50	13	19	0.00307692	2_S	3_B
3GSN_P_NoWaters	5	C-C	6.528	65	13	20	0.00307692	2_S	3_S
3GSN_P_NoWaters	5	C-C	6.469	65	13	21	0.00307692	2_S	3_S
3GSN_P_NoWaters	2	N-C	6.77	68	13	23	0.00307692	2_S	4_NTERM
3GSN_P_NoWaters	5	C-C	2.492	25	14	15	0.00307692	2_S	2_S
3GSN_P_NoWaters	2	N-C	5.443	54	14	16	0.00307692	2_S	3_NTERM
3GSN_P_NoWaters	5	C-C	6.553	66	14	17	0.00307692	2_S	3_CA
3GSN_P_NoWaters	5	C-C	6.226	62	14	18	0.00307692	2_S	3_CB
3GSN_P_NoWaters	6	C-O	5.287	53	14	19	0.00307692	2_S	3_B
3GSN_P_NoWaters	5	C-C	6.995	70	14	21	0.00307692	2_S	3_S
3GSN_P_NoWaters	2	N-C	4.489	45	15	16	0.00307692	2_S	3_NTERM
3GSN_P_NoWaters	5	C-C	5.818	58	15	17	0.00307692	2_S	3_CA
3GSN_P_NoWaters	5	C-C	6.08	61	15	18	0.00307692	2_S	3_CB
3GSN_P_NoWaters	6	C-O	5.417	54	15	19	0.00307692	2_S	3_B
3GSN_P_NoWaters	5	C-C	6.323	63	15	20	0.00307692	2_S	3_S
3GSN_P_NoWaters	5	C-C	6.222	62	15	21	0.00307692	2_S	3_S
3GSN_P_NoWaters	2	N-C	1.453	15	16	17	0.00307692	3_NTERM	3_CA
3GSN_P_NoWaters	2	N-C	2.367	24	16	18	0.00307692	3_NTERM	3_CB
3GSN_P_NoWaters	3	N-O	2.682	27	16	19	0.00307692	3_NTERM	3_B
3GSN_P_NoWaters	2	N-C	2.47	25	16	20	0.00307692	3_NTERM	3_S
3GSN_P_NoWaters	2	N-C	3.209	32	16	21	0.00307692	3_NTERM	3_S
3GSN_P_NoWaters	2	N-C	3.745	37	16	22	0.00307692	3_NTERM	3_S
3GSN_P_NoWaters	1	N-N	3.489	35	16	23	0.00307692	3_NTERM	4_NTERM
3GSN_P_NoWaters	2	N-C	4.673	47	16	24	0.00307692	3_NTERM	4_CA
3GSN_P_NoWaters	2	N-C	5.374	54	16	25	0.00307692	3_NTERM	4_CB
3GSN_P_NoWaters	3	N-O	6.205	62	16	26	0.00307692	3_NTERM	4_B
3GSN_P_NoWaters	2	N-C	5.762	58	16	27	0.00307692	3_NTERM	4_S
3GSN_P_NoWaters	2	N-C	5.338	53	16	28	0.00307692	3_NTERM	4_S
3GSN_P_NoWaters	2	N-C	4.06	41	16	29	0.00307692	3_NTERM	4_S
3GSN_P_NoWaters	1	N-N	5.446	54	16	30	0.00307692	3_NTERM	5_NTERM
3GSN_P_NoWaters	2	N-C	6.57	66	16	31	0.00307692	3_NTERM	5_CA
3GSN_P_NoWaters	2	N-C	6.586	66	16	32	0.00307692	3_NTERM	5_CB
3GSN_P_NoWaters	3	N-O	6.354	64	16	33	0.00307692	3_NTERM	5_B
3GSN_P_NoWaters	2	N-C	6.529	65	16	44	0.00307692	3_NTERM	6_S
3GSN_P_NoWaters	5	C-C	1.527	15	17	18	0.00307692	3_CA	3_CB
3GSN_P_NoWaters	6	C-O	2.397	24	17	19	0.00307692	3_CA	3_B
3GSN_P_NoWaters	5	C-C	1.538	15	17	20	0.00307692	3_CA	3_S
3GSN_P_NoWaters	5	C-C	2.508	25	17	21	0.00307692	3_CA	3_S
3GSN_P_NoWaters	5	C-C	2.522	25	17	22	0.00307692	3_CA	3_S
3GSN_P_NoWaters	2	N-C	2.45	24	17	23	0.00307692	3_CA	4_NTERM
3GSN_P_NoWaters	5	C-C	3.806	38	17	24	0.00307692	3_CA	4_CA
3GSN_P_NoWaters	5	C-C	4.465	45	17	25	0.00307692	3_CA	4_CB
3GSN_P_NoWaters	6	C-O	5.474	55	17	26	0.00307692	3_CA	4_B
3GSN_P_NoWaters	5	C-C	4.763	48	17	27	0.00307692	3_CA	4_S
3GSN_P_NoWaters	5	C-C	4.365	44	17	28	0.00307692	3_CA	4_S
3GSN_P_NoWaters	5	C-C	2.96	30	17	29	0.00307692	3_CA	4_S
3GSN_P_NoWaters	2	N-C	4.347	43	17	30	0.00307692	3_CA	5_NTERM
3GSN_P_NoWaters	5	C-C	5.529	55	17	31	0.00307692	3_CA	5_CA
3GSN_P_NoWaters	5	C-C	5.552	56	17	32	0.00307692	3_CA	5_CB
3GSN_P_NoWaters	6	C-O	5.201	52	17	33	0.00307692	3_CA	5_B
3GSN_P_NoWaters	5	C-C	6.726	67	17	34	0.00307692	3_CA	5_S
3GSN_P_NoWaters	2	N-C	6.376	64	17	38	0.00307692	3_CA	6_NTERM
3GSN_P_NoWaters	5	C-C	6.106	61	17	44	0.00307692	3_CA	6_S
3GSN_P_NoWaters	6	C-O	1.229	12	18	19	0.00307692	3_CB	3_B
3GSN_P_NoWaters	5	C-C	2.532	25	18	20	0.00307692	3_CB	3_S
3GSN_P_NoWaters	5	C-C	2.738	27	18	21	0.00307692	3_CB	3_S
3GSN_P_NoWaters	5	C-C	3.343	33	18	22	0.00307692	3_CB	3_S
3GSN_P_NoWaters	2	N-C	1.339	13	18	23	0.00307692	3_CB	4_NTERM
3GSN_P_NoWaters	5	C-C	2.412	24	18	24	0.00307692	3_CB	4_CA
3GSN_P_NoWaters	5	C-C	3.049	30	18	25	0.00307692	3_CB	4_CB
3GSN_P_NoWaters	6	C-O	3.994	40	18	26	0.00307692	3_CB	4_B
3GSN_P_NoWaters	5	C-C	3.617	36	18	27	0.00307692	3_CB	4_S
3GSN_P_NoWaters	5	C-C	3.605	36	18	28	0.00307692	3_CB	4_S
3GSN_P_NoWaters	5	C-C	2.519	25	18	29	0.00307692	3_CB	4_S
3GSN_P_NoWaters	2	N-C	3.209	32	18	30	0.00307692	3_CB	5_NTERM
3GSN_P_NoWaters	5	C-C	4.482	45	18	31	0.00307692	3_CB	5_CA
3GSN_P_NoWaters	5	C-C	4.847	48	18	32	0.00307692	3_CB	5_CB
3GSN_P_NoWaters	6	C-O	4.793	48	18	33	0.00307692	3_CB	5_B
3GSN_P_NoWaters	5	C-C	5.676	57	18	34	0.00307692	3_CB	5_S
3GSN_P_NoWaters	5	C-C	6.547	65	18	35	0.00307692	3_CB	5_S
3GSN_P_NoWaters	2	N-C	5.683	57	18	38	0.00307692	3_CB	6_NTERM
3GSN_P_NoWaters	5	C-C	6.598	66	18	39	0.00307692	3_CB	6_CA
3GSN_P_NoWaters	5	C-C	6.727	67	18	42	0.00307692	3_CB	6_S
3GSN_P_NoWaters	5	C-C	6.062	61	18	44	0.00307692	3_CB	6_S
3GSN_P_NoWaters	6	C-O	3.173	32	19	20	0.00307692	3_B	3_S
3GSN_P_NoWaters	6	C-O	2.855	29	19	21	0.00307692	3_B	3_S
3GSN_P_NoWaters	6	C-O	4.237	42	19	22	0.00307692	3_B	3_S
3GSN_P_NoWaters	3	N-O	2.247	22	19	23	0.00307692	3_B	4_NTERM
3GSN_P_NoWaters	6	C-O	2.708	27	19	24	0.00307692	3_B	4_CA
3GSN_P_NoWaters	6	C-O	2.979	30	19	25	0.00307692	3_B	4_CB
3GSN_P_NoWaters	8	O-O	3.609	36	19	26	0.00307692	3_B	4_B
3GSN_P_NoWaters	6	C-O	4.169	42	19	27	0.00307692	3_B	4_S
3GSN_P_NoWaters	6	C-O	4.455	45	19	28	0.00307692	3_B	4_S
3GSN_P_NoWaters	6	C-O	3.611	36	19	29	0.00307692	3_B	4_S
3GSN_P_NoWaters	3	N-O	3.319	33	19	30	0.00307692	3_B	5_NTERM
3GSN_P_NoWaters	6	C-O	4.382	44	19	31	0.00307692	3_B	5_CA
3GSN_P_NoWaters	6	C-O	4.784	48	19	32	0.00307692	3_B	5_CB
3GSN_P_NoWaters	8	O-O	4.995	50	19	33	0.00307692	3_B	5_B
3GSN_P_NoWaters	6	C-O	5.718	57	19	34	0.00307692	3_B	5_S
3GSN_P_NoWaters	6	C-O	6.416	64	19	35	0.00307692	3_B	5_S
3GSN_P_NoWaters	3	N-O	5.379	54	19	38	0.00307692	3_B	6_NTERM
3GSN_P_NoWaters	6	C-O	6.324	63	19	39	0.00307692	3_B	6_CA
3GSN_P_NoWaters	6	C-O	6.262	63	19	42	0.00307692	3_B	6_S
3GSN_P_NoWaters	6	C-O	5.695	57	19	44	0.00307692	3_B	6_S
3GSN_P_NoWaters	5	C-C	1.513	15	20	21	0.00307692	3_S	3_S
3GSN_P_NoWaters	5	C-C	1.519	15	20	22	0.00307692	3_S	3_S
3GSN_P_NoWaters	2	N-C	3.391	34	20	23	0.00307692	3_S	4_NTERM
3GSN_P_NoWaters	5	C-C	4.655	47	20	24	0.00307692	3_S	4_CA
3GSN_P_NoWaters	5	C-C	4.899	49	20	25	0.00307692	3_S	4_CB
3GSN_P_NoWaters	6	C-O	5.929	59	20	26	0.00307692	3_S	4_B
3GSN_P_NoWaters	5	C-C	5.594	56	20	27	0.00307692	3_S	4_S
3GSN_P_NoWaters	5	C-C	5.361	54	20	28	0.00307692	3_S	4_S
3GSN_P_NoWaters	5	C-C	3.923	39	20	29	0.00307692	3_S	4_S
3GSN_P_NoWaters	2	N-C	4.366	44	20	30	0.00307692	3_S	5_NTERM
3GSN_P_NoWaters	5	C-C	5.264	53	20	31	0.00307692	3_S	5_CA
3GSN_P_NoWaters	5	C-C	4.881	49	20	32	0.00307692	3_S	5_CB
3GSN_P_NoWaters	6	C-O	4.318	43	20	33	0.00307692	3_S	5_B
3GSN_P_NoWaters	5	C-C	6.489	65	20	34	0.00307692	3_S	5_S
3GSN_P_NoWaters	2	N-C	5.632	56	20	38	0.00307692	3_S	6_NTERM
3GSN_P_NoWaters	5	C-C	6.031	60	20	39	0.00307692	3_S	6_CA
3GSN_P_NoWaters	5	C-C	6.054	61	20	42	0.00307692	3_S	6_S
3GSN_P_NoWaters	5	C-C	4.971	50	20	44	0.00307692	3_S	6_S
3GSN_P_NoWaters	5	C-C	2.496	25	21	22	0.00307692	3_S	3_S
3GSN_P_NoWaters	2	N-C	3.692	37	21	23	0.00307692	3_S	4_NTERM
3GSN_P_NoWaters	5	C-C	4.6	46	21	24	0.00307692	3_S	4_CA
3GSN_P_NoWaters	5	C-C	4.39	44	21	25	0.00307692	3_S	4_CB
3GSN_P_NoWaters	6	C-O	5.245	52	21	26	0.00307692	3_S	4_B
3GSN_P_NoWaters	5	C-C	5.751	58	21	27	0.00307692	3_S	4_S
3GSN_P_NoWaters	5	C-C	5.901	59	21	28	0.00307692	3_S	4_S
3GSN_P_NoWaters	5	C-C	4.642	46	21	29	0.00307692	3_S	4_S
3GSN_P_NoWaters	2	N-C	3.74	37	21	30	0.00307692	3_S	5_NTERM
3GSN_P_NoWaters	5	C-C	4.331	43	21	31	0.00307692	3_S	5_CA
3GSN_P_NoWaters	5	C-C	3.788	38	21	32	0.00307692	3_S	5_CB
3GSN_P_NoWaters	6	C-O	3.453	35	21	33	0.00307692	3_S	5_B
3GSN_P_NoWaters	5	C-C	5.709	57	21	34	0.00307692	3_S	5_S
3GSN_P_NoWaters	5	C-C	6.883	69	21	35	0.00307692	3_S	5_S
3GSN_P_NoWaters	2	N-C	4.319	43	21	38	0.00307692	3_S	6_NTERM
3GSN_P_NoWaters	5	C-C	4.7	47	21	39	0.00307692	3_S	6_CA
3GSN_P_NoWaters	5	C-C	6.204	62	21	40	0.00307692	3_S	6_CB
3GSN_P_NoWaters	6	C-O	6.909	69	21	41	0.00307692	3_S	6_B
3GSN_P_NoWaters	5	C-C	4.613	46	21	42	0.00307692	3_S	6_S
3GSN_P_NoWaters	5	C-C	5.973	60	21	43	0.00307692	3_S	6_S
3GSN_P_NoWaters	5	C-C	3.613	36	21	44	0.00307692	3_S	6_S
3GSN_P_NoWaters	2	N-C	6.898	69	21	45	0.00307692	3_S	7_NTERM
3GSN_P_NoWaters	2	N-C	3.679	37	22	23	0.00307692	3_S	4_NTERM
3GSN_P_NoWaters	5	C-C	4.934	49	22	24	0.00307692	3_S	4_CA
3GSN_P_NoWaters	5	C-C	5.161	52	22	25	0.00307692	3_S	4_CB
3GSN_P_NoWaters	6	C-O	6.311	63	22	26	0.00307692	3_S	4_B
3GSN_P_NoWaters	5	C-C	5.514	55	22	27	0.00307692	3_S	4_S
3GSN_P_NoWaters	5	C-C	5.189	52	22	28	0.00307692	3_S	4_S
3GSN_P_NoWaters	5	C-C	3.787	38	22	29	0.00307692	3_S	4_S
3GSN_P_NoWaters	2	N-C	4.404	44	22	30	0.00307692	3_S	5_NTERM
3GSN_P_NoWaters	5	C-C	5.259	53	22	31	0.00307692	3_S	5_CA
3GSN_P_NoWaters	5	C-C	4.809	48	22	32	0.00307692	3_S	5_CB
3GSN_P_NoWaters	6	C-O	3.951	40	22	33	0.00307692	3_S	5_B
3GSN_P_NoWaters	5	C-C	6.214	62	22	34	0.00307692	3_S	5_S
3GSN_P_NoWaters	2	N-C	5.764	58	22	38	0.00307692	3_S	6_NTERM
3GSN_P_NoWaters	5	C-C	6.121	61	22	39	0.00307692	3_S	6_CA
3GSN_P_NoWaters	5	C-C	6.467	65	22	42	0.00307692	3_S	6_S
3GSN_P_NoWaters	5	C-C	5.49	55	22	44	0.00307692	3_S	6_S
3GSN_P_NoWaters	2	N-C	1.461	15	23	24	0.00307692	4_NTERM	4_CA
3GSN_P_NoWaters	2	N-C	2.508	25	23	25	0.00307692	4_NTERM	4_CB
3GSN_P_NoWaters	3	N-O	3.586	36	23	26	0.00307692	4_NTERM	4_B
3GSN_P_NoWaters	2	N-C	2.34	23	23	27	0.00307692	4_NTERM	4_S
3GSN_P_NoWaters	2	N-C	2.333	23	23	28	0.00307692	4_NTERM	4_S
3GSN_P_NoWaters	2	N-C	1.474	15	23	29	0.00307692	4_NTERM	4_S
3GSN_P_NoWaters	1	N-N	2.819	28	23	30	0.00307692	4_NTERM	5_NTERM
3GSN_P_NoWaters	2	N-C	4.256	43	23	31	0.00307692	4_NTERM	5_CA
3GSN_P_NoWaters	2	N-C	4.905	49	23	32	0.00307692	4_NTERM	5_CB
3GSN_P_NoWaters	3	N-O	4.843	48	23	33	0.00307692	4_NTERM	5_B
3GSN_P_NoWaters	2	N-C	5.158	52	23	34	0.00307692	4_NTERM	5_S
3GSN_P_NoWaters	2	N-C	5.977	60	23	35	0.00307692	4_NTERM	5_S
3GSN_P_NoWaters	1	N-N	5.93	59	23	38	0.00307692	4_NTERM	6_NTERM
3GSN_P_NoWaters	2	N-C	6.992	70	23	39	0.00307692	4_NTERM	6_CA
3GSN_P_NoWaters	2	N-C	6.884	69	23	44	0.00307692	4_NTERM	6_S
3GSN_P_NoWaters	5	C-C	1.528	15	24	25	0.00307692	4_CA	4_CB
3GSN_P_NoWaters	6	C-O	2.392	24	24	26	0.00307692	4_CA	4_B
3GSN_P_NoWaters	5	C-C	1.529	15	24	27	0.00307692	4_CA	4_S
3GSN_P_NoWaters	5	C-C	2.373	24	24	28	0.00307692	4_CA	4_S
3GSN_P_NoWaters	5	C-C	2.432	24	24	29	0.00307692	4_CA	4_S
3GSN_P_NoWaters	2	N-C	2.44	24	24	30	0.00307692	4_CA	5_NTERM
3GSN_P_NoWaters	5	C-C	3.792	38	24	31	0.00307692	4_CA	5_CA
3GSN_P_NoWaters	5	C-C	4.835	48	24	32	0.00307692	4_CA	5_CB
3GSN_P_NoWaters	6	C-O	5.084	51	24	33	0.00307692	4_CA	5_B
3GSN_P_NoWaters	5	C-C	4.511	45	24	34	0.00307692	4_CA	5_S
3GSN_P_NoWaters	5	C-C	5.006	50	24	35	0.00307692	4_CA	5_S
3GSN_P_NoWaters	7	C-S	6.11	61	24	36	0.00307692	4_CA	5_S
3GSN_P_NoWaters	5	C-C	6.968	70	24	37	0.00307692	4_CA	5_S
3GSN_P_NoWaters	2	N-C	5.797	58	24	38	0.00307692	4_CA	6_NTERM
3GSN_P_NoWaters	6	C-O	1.227	12	25	26	0.00307692	4_CB	4_B
3GSN_P_NoWaters	5	C-C	2.507	25	25	27	0.00307692	4_CB	4_S
3GSN_P_NoWaters	5	C-C	3.684	37	25	28	0.00307692	4_CB	4_S
3GSN_P_NoWaters	5	C-C	3.649	36	25	29	0.00307692	4_CB	4_S
3GSN_P_NoWaters	2	N-C	1.323	13	25	30	0.00307692	4_CB	5_NTERM
3GSN_P_NoWaters	5	C-C	2.399	24	25	31	0.00307692	4_CB	5_CA
3GSN_P_NoWaters	5	C-C	3.614	36	25	32	0.00307692	4_CB	5_CB
3GSN_P_NoWaters	6	C-O	4.137	41	25	33	0.00307692	4_CB	5_B
3GSN_P_NoWaters	5	C-C	3.213	32	25	34	0.00307692	4_CB	5_S
3GSN_P_NoWaters	5	C-C	3.672	37	25	35	0.00307692	4_CB	5_S
3GSN_P_NoWaters	7	C-S	5.028	50	25	36	0.00307692	4_CB	5_S
3GSN_P_NoWaters	5	C-C	5.895	59	25	37	0.00307692	4_CB	5_S
3GSN_P_NoWaters	2	N-C	4.475	45	25	38	0.00307692	4_CB	6_NTERM
3GSN_P_NoWaters	5	C-C	5.82	58	25	39	0.00307692	4_CB	6_CA
3GSN_P_NoWaters	5	C-C	6.785	68	25	40	0.00307692	4_CB	6_CB
3GSN_P_NoWaters	5	C-C	6.388	64	25	42	0.00307692	4_CB	6_S
3GSN_P_NoWaters	5	C-C	6.414	64	25	44	0.00307692	4_CB	6_S
3GSN_P_NoWaters	6	C-O	3.254	33	26	27	0.00307692	4_B	4_S
3GSN_P_NoWaters	6	C-O	4.574	46	26	28	0.00307692	4_B	4_S
3GSN_P_NoWaters	6	C-O	4.744	47	26	29	0.00307692	4_B	4_S
3GSN_P_NoWaters	3	N-O	2.233	22	26	30	0.00307692	4_B	5_NTERM
3GSN_P_NoWaters	6	C-O	2.705	27	26	31	0.00307692	4_B	5_CA
3GSN_P_NoWaters	6	C-O	4.058	41	26	32	0.00307692	4_B	5_CB
3GSN_P_NoWaters	8	O-O	4.85	49	26	33	0.00307692	4_B	5_B
3GSN_P_NoWaters	6	C-O	3.365	34	26	34	0.00307692	4_B	5_S
3GSN_P_NoWaters	6	C-O	3.313	33	26	35	0.00307692	4_B	5_S
3GSN_P_NoWaters	9	O-S	4.715	47	26	36	0.00307692	4_B	5_S
3GSN_P_NoWaters	6	C-O	5.87	59	26	37	0.00307692	4_B	5_S
3GSN_P_NoWaters	3	N-O	4.644	46	26	38	0.00307692	4_B	6_NTERM
3GSN_P_NoWaters	6	C-O	6.056	61	26	39	0.00307692	4_B	6_CA
3GSN_P_NoWaters	6	C-O	6.858	69	26	40	0.00307692	4_B	6_CB
3GSN_P_NoWaters	8	O-O	6.854	69	26	41	0.00307692	4_B	6_B
3GSN_P_NoWaters	6	C-O	6.558	66	26	42	0.00307692	4_B	6_S
3GSN_P_NoWaters	6	C-O	6.799	68	26	44	0.00307692	4_B	6_S
3GSN_P_NoWaters	5	C-C	1.479	15	27	28	0.00307692	4_S	4_S
3GSN_P_NoWaters	5	C-C	2.379	24	27	29	0.00307692	4_S	4_S
3GSN_P_NoWaters	2	N-C	3.2	32	27	30	0.00307692	4_S	5_NTERM
3GSN_P_NoWaters	5	C-C	4.458	45	27	31	0.00307692	4_S	5_CA
3GSN_P_NoWaters	5	C-C	5.588	56	27	32	0.00307692	4_S	5_CB
3GSN_P_NoWaters	6	C-O	5.711	57	27	33	0.00307692	4_S	5_B
3GSN_P_NoWaters	5	C-C	4.705	47	27	34	0.00307692	4_S	5_S
3GSN_P_NoWaters	5	C-C	5.129	51	27	35	0.00307692	4_S	5_S
3GSN_P_NoWaters	7	C-S	5.798	58	27	36	0.00307692	4_S	5_S
3GSN_P_NoWaters	5	C-C	6.612	66	27	37	0.00307692	4_S	5_S
3GSN_P_NoWaters	2	N-C	6.689	67	27	38	0.00307692	4_S	6_NTERM
3GSN_P_NoWaters	5	C-C	1.504	15	28	29	0.00307692	4_S	4_S
3GSN_P_NoWaters	2	N-C	4.188	42	28	30	0.00307692	4_S	5_NTERM
3GSN_P_NoWaters	5	C-C	5.56	56	28	31	0.00307692	4_S	5_CA
3GSN_P_NoWaters	5	C-C	6.471	65	28	32	0.00307692	4_S	5_CB
3GSN_P_NoWaters	6	C-O	6.358	64	28	33	0.00307692	4_S	5_B
3GSN_P_NoWaters	5	C-C	5.902	59	28	34	0.00307692	4_S	5_S
3GSN_P_NoWaters	5	C-C	6.506	65	28	35	0.00307692	4_S	5_S
3GSN_P_NoWaters	2	N-C	3.847	38	29	30	0.00307692	4_S	5_NTERM
3GSN_P_NoWaters	5	C-C	5.272	53	29	31	0.00307692	4_S	5_CA
3GSN_P_NoWaters	5	C-C	5.883	59	29	32	0.00307692	4_S	5_CB
3GSN_P_NoWaters	6	C-O	5.602	56	29	33	0.00307692	4_S	5_B
3GSN_P_NoWaters	5	C-C	5.906	59	29	34	0.00307692	4_S	5_S
3GSN_P_NoWaters	5	C-C	6.779	68	29	35	0.00307692	4_S	5_S
3GSN_P_NoWaters	2	N-C	1.451	15	30	31	0.00307692	5_NTERM	5_CA
3GSN_P_NoWaters	2	N-C	2.437	24	30	32	0.00307692	5_NTERM	5_CB
3GSN_P_NoWaters	3	N-O	2.834	28	30	33	0.00307692	5_NTERM	5_B
3GSN_P_NoWaters	2	N-C	2.47	25	30	34	0.00307692	5_NTERM	5_S
3GSN_P_NoWaters	2	N-C	3.437	34	30	35	0.00307692	5_NTERM	5_S
3GSN_P_NoWaters	4	N-S	4.876	49	30	36	0.00307692	5_NTERM	5_S
3GSN_P_NoWaters	2	N-C	5.359	54	30	37	0.00307692	5_NTERM	5_S
3GSN_P_NoWaters	1	N-N	3.495	35	30	38	0.00307692	5_NTERM	6_NTERM
3GSN_P_NoWaters	2	N-C	4.77	48	30	39	0.00307692	5_NTERM	6_CA
3GSN_P_NoWaters	2	N-C	5.768	58	30	40	0.00307692	5_NTERM	6_CB
3GSN_P_NoWaters	3	N-O	6.153	62	30	41	0.00307692	5_NTERM	6_B
3GSN_P_NoWaters	2	N-C	5.506	55	30	42	0.00307692	5_NTERM	6_S
3GSN_P_NoWaters	2	N-C	6.967	70	30	43	0.00307692	5_NTERM	6_S
3GSN_P_NoWaters	2	N-C	5.525	55	30	44	0.00307692	5_NTERM	6_S
3GSN_P_NoWaters	1	N-N	6.501	65	30	45	0.00307692	5_NTERM	7_NTERM
3GSN_P_NoWaters	5	C-C	1.501	15	31	32	0.00307692	5_CA	5_CB
3GSN_P_NoWaters	6	C-O	2.391	24	31	33	0.00307692	5_CA	5_B
3GSN_P_NoWaters	5	C-C	1.535	15	31	34	0.00307692	5_CA	5_S
3GSN_P_NoWaters	5	C-C	2.575	26	31	35	0.00307692	5_CA	5_S
3GSN_P_NoWaters	7	C-S	4.217	42	31	36	0.00307692	5_CA	5_S
3GSN_P_NoWaters	5	C-C	4.559	46	31	37	0.00307692	5_CA	5_S
3GSN_P_NoWaters	2	N-C	2.372	24	31	38	0.00307692	5_CA	6_NTERM
3GSN_P_NoWaters	5	C-C	3.748	37	31	39	0.00307692	5_CA	6_CA
3GSN_P_NoWaters	5	C-C	4.514	45	31	40	0.00307692	5_CA	6_CB
3GSN_P_NoWaters	6	C-O	4.812	48	31	41	0.00307692	5_CA	6_B
3GSN_P_NoWaters	5	C-C	4.682	47	31	42	0.00307692	5_CA	6_S
3GSN_P_NoWaters	5	C-C	6.043	60	31	43	0.00307692	5_CA	6_S
3GSN_P_NoWaters	5	C-C	5.059	51	31	44	0.00307692	5_CA	6_S
3GSN_P_NoWaters	2	N-C	5.279	53	31	45	0.00307692	5_CA	7_NTERM
3GSN_P_NoWaters	5	C-C	6.318	63	31	46	0.00307692	5_CA	7_CA
3GSN_P_NoWaters	5	C-C	6.944	69	31	49	0.00307692	5_CA	7_S
3GSN_P_NoWaters	6	C-O	1.23	12	32	33	0.00307692	5_CB	5_B
3GSN_P_NoWaters	5	C-C	2.494	25	32	34	0.00307692	5_CB	5_S
3GSN_P_NoWaters	5	C-C	3.725	37	32	35	0.00307692	5_CB	5_S
3GSN_P_NoWaters	7	C-S	5.278	53	32	36	0.00307692	5_CB	5_S
3GSN_P_NoWaters	5	C-C	5.196	52	32	37	0.00307692	5_CB	5_S
3GSN_P_NoWaters	2	N-C	1.32	13	32	38	0.00307692	5_CB	6_NTERM
3GSN_P_NoWaters	5	C-C	2.427	24	32	39	0.00307692	5_CB	6_CA
3GSN_P_NoWaters	5	C-C	3.403	34	32	40	0.00307692	5_CB	6_CB
3GSN_P_NoWaters	6	C-O	4.001	40	32	41	0.00307692	5_CB	6_B
3GSN_P_NoWaters	5	C-C	3.494	35	32	42	0.00307692	5_CB	6_S
3GSN_P_NoWaters	5	C-C	4.829	48	32	43	0.00307692	5_CB	6_S
3GSN_P_NoWaters	5	C-C	3.828	38	32	44	0.00307692	5_CB	6_S
3GSN_P_NoWaters	2	N-C	4.098	41	32	45	0.00307692	5_CB	7_NTERM
3GSN_P_NoWaters	5	C-C	5.317	53	32	46	0.00307692	5_CB	7_CA
3GSN_P_NoWaters	5	C-C	6.448	64	32	47	0.00307692	5_CB	7_CB
3GSN_P_NoWaters	6	C-O	6.674	67	32	48	0.00307692	5_CB	7_B
3GSN_P_NoWaters	5	C-C	5.975	60	32	49	0.00307692	5_CB	7_S
3GSN_P_NoWaters	6	C-O	3.148	31	33	34	0.00307692	5_B	5_S
3GSN_P_NoWaters	6	C-O	4.585	46	33	35	0.00307692	5_B	5_S
3GSN_P_NoWaters	9	O-S	5.935	59	33	36	0.00307692	5_B	5_S
3GSN_P_NoWaters	6	C-O	5.591	56	33	37	0.00307692	5_B	5_S
3GSN_P_NoWaters	3	N-O	2.251	23	33	38	0.00307692	5_B	6_NTERM
3GSN_P_NoWaters	6	C-O	2.799	28	33	39	0.00307692	5_B	6_CA
3GSN_P_NoWaters	6	C-O	3.868	39	33	40	0.00307692	5_B	6_CB
3GSN_P_NoWaters	8	O-O	4.734	47	33	41	0.00307692	5_B	6_B
3GSN_P_NoWaters	6	C-O	3.878	39	33	42	0.00307692	5_B	6_S
3GSN_P_NoWaters	6	C-O	5.149	51	33	43	0.00307692	5_B	6_S
3GSN_P_NoWaters	6	C-O	3.856	39	33	44	0.00307692	5_B	6_S
3GSN_P_NoWaters	3	N-O	4.248	42	33	45	0.00307692	5_B	7_NTERM
3GSN_P_NoWaters	6	C-O	5.542	55	33	46	0.00307692	5_B	7_CA
3GSN_P_NoWaters	6	C-O	6.685	67	33	47	0.00307692	5_B	7_CB
3GSN_P_NoWaters	8	O-O	6.781	68	33	48	0.00307692	5_B	7_B
3GSN_P_NoWaters	6	C-O	5.975	60	33	49	0.00307692	5_B	7_S
3GSN_P_NoWaters	5	C-C	1.531	15	34	35	0.00307692	5_S	5_S
3GSN_P_NoWaters	7	C-S	2.839	28	34	36	0.00307692	5_S	5_S
3GSN_P_NoWaters	5	C-C	3.032	30	34	37	0.00307692	5_S	5_S
3GSN_P_NoWaters	2	N-C	3.28	33	34	38	0.00307692	5_S	6_NTERM
3GSN_P_NoWaters	5	C-C	4.53	45	34	39	0.00307692	5_S	6_CA
3GSN_P_NoWaters	5	C-C	4.884	49	34	40	0.00307692	5_S	6_CB
3GSN_P_NoWaters	6	C-O	5.118	51	34	41	0.00307692	5_S	6_B
3GSN_P_NoWaters	5	C-C	5.729	57	34	42	0.00307692	5_S	6_S
3GSN_P_NoWaters	5	C-C	6.934	69	34	43	0.00307692	5_S	6_S
3GSN_P_NoWaters	5	C-C	6.283	63	34	44	0.00307692	5_S	6_S
3GSN_P_NoWaters	2	N-C	5.405	54	34	45	0.00307692	5_S	7_NTERM
3GSN_P_NoWaters	5	C-C	6.176	62	34	46	0.00307692	5_S	7_CA
3GSN_P_NoWaters	5	C-C	6.566	66	34	49	0.00307692	5_S	7_S
3GSN_P_NoWaters	7	C-S	1.82	18	35	36	0.00307692	5_S	5_S
3GSN_P_NoWaters	5	C-C	2.798	28	35	37	0.00307692	5_S	5_S
3GSN_P_NoWaters	2	N-C	4.167	42	35	38	0.00307692	5_S	6_NTERM
3GSN_P_NoWaters	5	C-C	5.462	55	35	39	0.00307692	5_S	6_CA
3GSN_P_NoWaters	5	C-C	5.574	56	35	40	0.00307692	5_S	6_CB
3GSN_P_NoWaters	6	C-O	5.473	55	35	41	0.00307692	5_S	6_B
3GSN_P_NoWaters	5	C-C	6.548	65	35	42	0.00307692	5_S	6_S
3GSN_P_NoWaters	2	N-C	6.198	62	35	45	0.00307692	5_S	7_NTERM
3GSN_P_NoWaters	5	C-C	6.74	67	35	46	0.00307692	5_S	7_CA
3GSN_P_NoWaters	7	C-S	1.79	18	36	37	0.00307692	5_S	5_S
3GSN_P_NoWaters	4	N-S	5.795	58	36	38	0.00307692	5_S	6_NTERM
3GSN_P_NoWaters	7	C-S	6.974	70	36	39	0.00307692	5_S	6_CA
3GSN_P_NoWaters	7	C-S	6.879	69	36	40	0.00307692	5_S	6_CB
3GSN_P_NoWaters	9	O-S	6.773	68	36	41	0.00307692	5_S	6_B
3GSN_P_NoWaters	2	N-C	5.746	57	37	38	0.00307692	5_S	6_NTERM
3GSN_P_NoWaters	5	C-C	6.672	67	37	39	0.00307692	5_S	6_CA
3GSN_P_NoWaters	5	C-C	6.416	64	37	40	0.00307692	5_S	6_CB
3GSN_P_NoWaters	6	C-O	6.512	65	37	41	0.00307692	5_S	6_B
3GSN_P_NoWaters	2	N-C	6.475	65	37	45	0.00307692	5_S	7_NTERM
3GSN_P_NoWaters	5	C-C	6.631	66	37	46	0.00307692	5_S	7_CA
3GSN_P_NoWaters	5	C-C	6.511	65	37	49	0.00307692	5_S	7_S
3GSN_P_NoWaters	2	N-C	1.443	14	38	39	0.00307692	6_NTERM	6_CA
3GSN_P_NoWaters	2	N-C	2.369	24	38	40	0.00307692	6_NTERM	6_CB
3GSN_P_NoWaters	3	N-O	2.826	28	38	41	0.00307692	6_NTERM	6_B
3GSN_P_NoWaters	2	N-C	2.45	24	38	42	0.00307692	6_NTERM	6_S
3GSN_P_NoWaters	2	N-C	3.703	37	38	43	0.00307692	6_NTERM	6_S
3GSN_P_NoWaters	2	N-C	3.217	32	38	44	0.00307692	6_NTERM	6_S
3GSN_P_NoWaters	1	N-N	3.368	34	38	45	0.00307692	6_NTERM	7_NTERM
3GSN_P_NoWaters	2	N-C	4.583	46	38	46	0.00307692	6_NTERM	7_CA
3GSN_P_NoWaters	2	N-C	5.537	55	38	47	0.00307692	6_NTERM	7_CB
3GSN_P_NoWaters	3	N-O	5.749	57	38	48	0.00307692	6_NTERM	7_B
3GSN_P_NoWaters	2	N-C	5.527	55	38	49	0.00307692	6_NTERM	7_S
3GSN_P_NoWaters	1	N-N	6.442	64	38	50	0.00307692	6_NTERM	8_NTERM
3GSN_P_NoWaters	5	C-C	1.52	15	39	40	0.00307692	6_CA	6_CB
3GSN_P_NoWaters	6	C-O	2.395	24	39	41	0.00307692	6_CA	6_B
3GSN_P_NoWaters	5	C-C	1.54	15	39	42	0.00307692	6_CA	6_S
3GSN_P_NoWaters	5	C-C	2.513	25	39	43	0.00307692	6_CA	6_S
3GSN_P_NoWaters	5	C-C	2.489	25	39	44	0.00307692	6_CA	6_S
3GSN_P_NoWaters	2	N-C	2.434	24	39	45	0.00307692	6_CA	7_NTERM
3GSN_P_NoWaters	5	C-C	3.805	38	39	46	0.00307692	6_CA	7_CA
3GSN_P_NoWaters	5	C-C	4.531	45	39	47	0.00307692	6_CA	7_CB
3GSN_P_NoWaters	6	C-O	4.523	45	39	48	0.00307692	6_CA	7_B
3GSN_P_NoWaters	5	C-C	4.839	48	39	49	0.00307692	6_CA	7_S
3GSN_P_NoWaters	2	N-C	5.577	56	39	50	0.00307692	6_CA	8_NTERM
3GSN_P_NoWaters	5	C-C	6.651	67	39	51	0.00307692	6_CA	8_CA
3GSN_P_NoWaters	6	C-O	1.241	12	40	41	0.00307692	6_CB	6_B
3GSN_P_NoWaters	5	C-C	2.526	25	40	42	0.00307692	6_CB	6_S
3GSN_P_NoWaters	5	C-C	2.736	27	40	43	0.00307692	6_CB	6_S
3GSN_P_NoWaters	5	C-C	3.784	38	40	44	0.00307692	6_CB	6_S
3GSN_P_NoWaters	2	N-C	1.334	13	40	45	0.00307692	6_CB	7_NTERM
3GSN_P_NoWaters	5	C-C	2.429	24	40	46	0.00307692	6_CB	7_CA
3GSN_P_NoWaters	5	C-C	3.178	32	40	47	0.00307692	6_CB	7_CB
3GSN_P_NoWaters	6	C-O	3.447	34	40	48	0.00307692	6_CB	7_B
3GSN_P_NoWaters	5	C-C	3.674	37	40	49	0.00307692	6_CB	7_S
3GSN_P_NoWaters	2	N-C	4.128	41	40	50	0.00307692	6_CB	8_NTERM
3GSN_P_NoWaters	5	C-C	5.285	53	40	51	0.00307692	6_CB	8_CA
3GSN_P_NoWaters	5	C-C	6.194	62	40	52	0.00307692	6_CB	8_CB
3GSN_P_NoWaters	6	C-O	6.385	64	40	53	0.00307692	6_CB	8_B
3GSN_P_NoWaters	5	C-C	6.347	63	40	54	0.00307692	6_CB	8_S
3GSN_P_NoWaters	6	C-O	6.4	64	40	55	0.00307692	6_CB	8_S
3GSN_P_NoWaters	5	C-C	6.485	65	40	56	0.00307692	6_CB	8_S
3GSN_P_NoWaters	6	C-O	3.006	30	41	42	0.00307692	6_B	6_S
3GSN_P_NoWaters	6	C-O	3.058	31	41	43	0.00307692	6_B	6_S
3GSN_P_NoWaters	6	C-O	4.458	45	41	44	0.00307692	6_B	6_S
3GSN_P_NoWaters	3	N-O	2.264	23	41	45	0.00307692	6_B	7_NTERM
3GSN_P_NoWaters	6	C-O	2.76	28	41	46	0.00307692	6_B	7_CA
3GSN_P_NoWaters	6	C-O	3.293	33	41	47	0.00307692	6_B	7_CB
3GSN_P_NoWaters	8	O-O	3.784	38	41	48	0.00307692	6_B	7_B
3GSN_P_NoWaters	6	C-O	4.178	42	41	49	0.00307692	6_B	7_S
3GSN_P_NoWaters	3	N-O	3.88	39	41	50	0.00307692	6_B	8_NTERM
3GSN_P_NoWaters	6	C-O	4.957	50	41	51	0.00307692	6_B	8_CA
3GSN_P_NoWaters	6	C-O	6.109	61	41	52	0.00307692	6_B	8_CB
3GSN_P_NoWaters	8	O-O	6.469	65	41	53	0.00307692	6_B	8_B
3GSN_P_NoWaters	6	C-O	5.804	58	41	54	0.00307692	6_B	8_S
3GSN_P_NoWaters	8	O-O	5.868	59	41	55	0.00307692	6_B	8_S
3GSN_P_NoWaters	6	C-O	5.699	57	41	56	0.00307692	6_B	8_S
3GSN_P_NoWaters	3	N-O	6.978	70	41	57	0.00307692	6_B	9_NTERM
3GSN_P_NoWaters	5	C-C	1.506	15	42	43	0.00307692	6_S	6_S
3GSN_P_NoWaters	5	C-C	1.504	15	42	44	0.00307692	6_S	6_S
3GSN_P_NoWaters	2	N-C	3.52	35	42	45	0.00307692	6_S	7_NTERM
3GSN_P_NoWaters	5	C-C	4.785	48	42	46	0.00307692	6_S	7_CA
3GSN_P_NoWaters	5	C-C	5.098	51	42	47	0.00307692	6_S	7_CB
3GSN_P_NoWaters	6	C-O	4.833	48	42	48	0.00307692	6_S	7_B
3GSN_P_NoWaters	5	C-C	5.984	60	42	49	0.00307692	6_S	7_S
3GSN_P_NoWaters	2	N-C	6.079	61	42	50	0.00307692	6_S	8_NTERM
3GSN_P_NoWaters	5	C-C	6.891	69	42	51	0.00307692	6_S	8_CA
3GSN_P_NoWaters	5	C-C	2.466	25	43	44	0.00307692	6_S	6_S
3GSN_P_NoWaters	2	N-C	3.47	35	43	45	0.00307692	6_S	7_NTERM
3GSN_P_NoWaters	5	C-C	4.472	45	43	46	0.00307692	6_S	7_CA
3GSN_P_NoWaters	5	C-C	4.331	43	43	47	0.00307692	6_S	7_CB
3GSN_P_NoWaters	6	C-O	3.848	38	43	48	0.00307692	6_S	7_B
3GSN_P_NoWaters	5	C-C	5.765	58	43	49	0.00307692	6_S	7_S
3GSN_P_NoWaters	2	N-C	5.249	52	43	50	0.00307692	6_S	8_NTERM
3GSN_P_NoWaters	5	C-C	5.819	58	43	51	0.00307692	6_S	8_CA
3GSN_P_NoWaters	5	C-C	6.552	66	43	52	0.00307692	6_S	8_CB
3GSN_P_NoWaters	5	C-C	6.988	70	43	56	0.00307692	6_S	8_S
3GSN_P_NoWaters	2	N-C	6.975	70	43	57	0.00307692	6_S	9_NTERM
3GSN_P_NoWaters	2	N-C	4.54	45	44	45	0.00307692	6_S	7_NTERM
3GSN_P_NoWaters	5	C-C	5.918	59	44	46	0.00307692	6_S	7_CA
3GSN_P_NoWaters	5	C-C	6.242	62	44	47	0.00307692	6_S	7_CB
3GSN_P_NoWaters	6	C-O	5.792	58	44	48	0.00307692	6_S	7_B
3GSN_P_NoWaters	5	C-C	6.935	69	44	49	0.00307692	6_S	7_S
3GSN_P_NoWaters	2	N-C	1.464	15	45	46	0.00307692	7_NTERM	7_CA
3GSN_P_NoWaters	2	N-C	2.442	24	45	47	0.00307692	7_NTERM	7_CB
3GSN_P_NoWaters	3	N-O	2.741	27	45	48	0.00307692	7_NTERM	7_B
3GSN_P_NoWaters	2	N-C	2.468	25	45	49	0.00307692	7_NTERM	7_S
3GSN_P_NoWaters	1	N-N	3.584	36	45	50	0.00307692	7_NTERM	8_NTERM
3GSN_P_NoWaters	2	N-C	4.841	48	45	51	0.00307692	7_NTERM	8_CA
3GSN_P_NoWaters	2	N-C	5.515	55	45	52	0.00307692	7_NTERM	8_CB
3GSN_P_NoWaters	3	N-O	5.485	55	45	53	0.00307692	7_NTERM	8_B
3GSN_P_NoWaters	2	N-C	6	60	45	54	0.00307692	7_NTERM	8_S
3GSN_P_NoWaters	3	N-O	5.951	60	45	55	0.00307692	7_NTERM	8_S
3GSN_P_NoWaters	2	N-C	6.45	64	45	56	0.00307692	7_NTERM	8_S
3GSN_P_NoWaters	1	N-N	6.509	65	45	57	0.00307692	7_NTERM	9_NTERM
3GSN_P_NoWaters	5	C-C	1.515	15	46	47	0.00307692	7_CA	7_CB
3GSN_P_NoWaters	6	C-O	2.389	24	46	48	0.00307692	7_CA	7_B
3GSN_P_NoWaters	5	C-C	1.526	15	46	49	0.00307692	7_CA	7_S
3GSN_P_NoWaters	2	N-C	2.409	24	46	50	0.00307692	7_CA	8_NTERM
3GSN_P_NoWaters	5	C-C	3.805	38	46	51	0.00307692	7_CA	8_CA
3GSN_P_NoWaters	5	C-C	4.503	45	46	52	0.00307692	7_CA	8_CB
3GSN_P_NoWaters	6	C-O	4.389	44	46	53	0.00307692	7_CA	8_B
3GSN_P_NoWaters	5	C-C	4.83	48	46	54	0.00307692	7_CA	8_S
3GSN_P_NoWaters	6	C-O	4.608	46	46	55	0.00307692	7_CA	8_S
3GSN_P_NoWaters	5	C-C	5.458	55	46	56	0.00307692	7_CA	8_S
3GSN_P_NoWaters	2	N-C	5.653	57	46	57	0.00307692	7_CA	9_NTERM
3GSN_P_NoWaters	5	C-C	6.707	67	46	58	0.00307692	7_CA	9_CA
3GSN_P_NoWaters	6	C-O	1.235	12	47	48	0.00307692	7_CB	7_B
3GSN_P_NoWaters	5	C-C	2.499	25	47	49	0.00307692	7_CB	7_S
3GSN_P_NoWaters	2	N-C	1.33	13	47	50	0.00307692	7_CB	8_NTERM
3GSN_P_NoWaters	5	C-C	2.462	25	47	51	0.00307692	7_CB	8_CA
3GSN_P_NoWaters	5	C-C	3.11	31	47	52	0.00307692	7_CB	8_CB
3GSN_P_NoWaters	6	C-O	3.225	32	47	53	0.00307692	7_CB	8_B
3GSN_P_NoWaters	5	C-C	3.732	37	47	54	0.00307692	7_CB	8_S
3GSN_P_NoWaters	6	C-O	3.885	39	47	55	0.00307692	7_CB	8_S
3GSN_P_NoWaters	5	C-C	4.462	45	47	56	0.00307692	7_CB	8_S
3GSN_P_NoWaters	2	N-C	4.181	42	47	57	0.00307692	7_CB	9_NTERM
3GSN_P_NoWaters	5	C-C	5.292	53	47	58	0.00307692	7_CB	9_CA
3GSN_P_NoWaters	5	C-C	6.25	62	47	59	0.00307692	7_CB	9_CTERM
3GSN_P_NoWaters	5	C-C	6.308	63	47	61	0.00307692	7_CB	9_S
3GSN_P_NoWaters	5	C-C	6.016	60	47	62	0.00307692	7_CB	9_S
3GSN_P_NoWaters	5	C-C	6.906	69	47	63	0.00307692	7_CB	9_S
3GSN_P_NoWaters	6	C-O	6.409	64	47	64	0.00307692	7_CB	9_B
3GSN_P_NoWaters	6	C-O	3.226	32	48	49	0.00307692	7_B	7_S
3GSN_P_NoWaters	3	N-O	2.266	23	48	50	0.00307692	7_B	8_NTERM
3GSN_P_NoWaters	6	C-O	2.84	28	48	51	0.00307692	7_B	8_CA
3GSN_P_NoWaters	6	C-O	3.094	31	48	52	0.00307692	7_B	8_CB
3GSN_P_NoWaters	8	O-O	3.277	33	48	53	0.00307692	7_B	8_B
3GSN_P_NoWaters	6	C-O	4.326	43	48	54	0.00307692	7_B	8_S
3GSN_P_NoWaters	8	O-O	4.773	48	48	55	0.00307692	7_B	8_S
3GSN_P_NoWaters	6	C-O	5.047	50	48	56	0.00307692	7_B	8_S
3GSN_P_NoWaters	3	N-O	3.887	39	48	57	0.00307692	7_B	9_NTERM
3GSN_P_NoWaters	6	C-O	4.858	49	48	58	0.00307692	7_B	9_CA
3GSN_P_NoWaters	6	C-O	6.038	60	48	59	0.00307692	7_B	9_CTERM
3GSN_P_NoWaters	8	O-O	6.901	69	48	60	0.00307692	7_B	9_B
3GSN_P_NoWaters	6	C-O	5.671	57	48	61	0.00307692	7_B	9_S
3GSN_P_NoWaters	6	C-O	5.137	51	48	62	0.00307692	7_B	9_S
3GSN_P_NoWaters	6	C-O	6.388	64	48	63	0.00307692	7_B	9_S
3GSN_P_NoWaters	8	O-O	6.391	64	48	64	0.00307692	7_B	9_B
3GSN_P_NoWaters	2	N-C	3.207	32	49	50	0.00307692	7_S	8_NTERM
3GSN_P_NoWaters	5	C-C	4.534	45	49	51	0.00307692	7_S	8_CA
3GSN_P_NoWaters	5	C-C	4.867	49	49	52	0.00307692	7_S	8_CB
3GSN_P_NoWaters	6	C-O	4.355	44	49	53	0.00307692	7_S	8_B
3GSN_P_NoWaters	5	C-C	5.462	55	49	54	0.00307692	7_S	8_S
3GSN_P_NoWaters	6	C-O	4.983	50	49	55	0.00307692	7_S	8_S
3GSN_P_NoWaters	5	C-C	6.369	64	49	56	0.00307692	7_S	8_S
3GSN_P_NoWaters	2	N-C	6.105	61	49	57	0.00307692	7_S	9_NTERM
3GSN_P_NoWaters	5	C-C	6.933	69	49	58	0.00307692	7_S	9_CA
3GSN_P_NoWaters	2	N-C	1.462	15	50	51	0.00307692	8_NTERM	8_CA
3GSN_P_NoWaters	2	N-C	2.504	25	50	52	0.00307692	8_NTERM	8_CB
3GSN_P_NoWaters	3	N-O	2.826	28	50	53	0.00307692	8_NTERM	8_B
3GSN_P_NoWaters	2	N-C	2.458	25	50	54	0.00307692	8_NTERM	8_S
3GSN_P_NoWaters	3	N-O	2.585	26	50	55	0.00307692	8_NTERM	8_S
3GSN_P_NoWaters	2	N-C	3.278	33	50	56	0.00307692	8_NTERM	8_S
3GSN_P_NoWaters	1	N-N	3.657	37	50	57	0.00307692	8_NTERM	9_NTERM
3GSN_P_NoWaters	2	N-C	4.909	49	50	58	0.00307692	8_NTERM	9_CA
3GSN_P_NoWaters	2	N-C	5.638	56	50	59	0.00307692	8_NTERM	9_CTERM
3GSN_P_NoWaters	3	N-O	6.624	66	50	60	0.00307692	8_NTERM	9_B
3GSN_P_NoWaters	2	N-C	6.036	60	50	61	0.00307692	8_NTERM	9_S
3GSN_P_NoWaters	2	N-C	6.041	60	50	62	0.00307692	8_NTERM	9_S
3GSN_P_NoWaters	2	N-C	6.433	64	50	63	0.00307692	8_NTERM	9_S
3GSN_P_NoWaters	3	N-O	5.567	56	50	64	0.00307692	8_NTERM	9_B
3GSN_P_NoWaters	5	C-C	1.524	15	51	52	0.00307692	8_CA	8_CB
3GSN_P_NoWaters	6	C-O	2.41	24	51	53	0.00307692	8_CA	8_B
3GSN_P_NoWaters	5	C-C	1.532	15	51	54	0.00307692	8_CA	8_S
3GSN_P_NoWaters	6	C-O	2.411	24	51	55	0.00307692	8_CA	8_S
3GSN_P_NoWaters	5	C-C	2.518	25	51	56	0.00307692	8_CA	8_S
3GSN_P_NoWaters	2	N-C	2.42	24	51	57	0.00307692	8_CA	9_NTERM
3GSN_P_NoWaters	5	C-C	3.799	38	51	58	0.00307692	8_CA	9_CA
3GSN_P_NoWaters	5	C-C	4.49	45	51	59	0.00307692	8_CA	9_CTERM
3GSN_P_NoWaters	6	C-O	5.592	56	51	60	0.00307692	8_CA	9_B
3GSN_P_NoWaters	5	C-C	4.859	49	51	61	0.00307692	8_CA	9_S
3GSN_P_NoWaters	5	C-C	5.056	51	51	62	0.00307692	8_CA	9_S
3GSN_P_NoWaters	5	C-C	5.078	51	51	63	0.00307692	8_CA	9_S
3GSN_P_NoWaters	6	C-O	4.328	43	51	64	0.00307692	8_CA	9_B
3GSN_P_NoWaters	6	C-O	1.236	12	52	53	0.00307692	8_CB	8_B
3GSN_P_NoWaters	5	C-C	2.461	25	52	54	0.00307692	8_CB	8_S
3GSN_P_NoWaters	6	C-O	3.232	32	52	55	0.00307692	8_CB	8_S
3GSN_P_NoWaters	5	C-C	3.722	37	52	56	0.00307692	8_CB	8_S
3GSN_P_NoWaters	2	N-C	1.329	13	52	57	0.00307692	8_CB	9_NTERM
3GSN_P_NoWaters	5	C-C	2.432	24	52	58	0.00307692	8_CB	9_CA
3GSN_P_NoWaters	5	C-C	3.185	32	52	59	0.00307692	8_CB	9_CTERM
3GSN_P_NoWaters	6	C-O	4.201	42	52	60	0.00307692	8_CB	9_B
3GSN_P_NoWaters	5	C-C	3.695	37	52	61	0.00307692	8_CB	9_S
3GSN_P_NoWaters	5	C-C	4.051	41	52	62	0.00307692	8_CB	9_S
3GSN_P_NoWaters	5	C-C	4.232	42	52	63	0.00307692	8_CB	9_S
3GSN_P_NoWaters	6	C-O	3.33	33	52	64	0.00307692	8_CB	9_B
3GSN_P_NoWaters	6	C-O	3.235	32	53	54	0.00307692	8_B	8_S
3GSN_P_NoWaters	8	O-O	3.538	35	53	55	0.00307692	8_B	8_S
3GSN_P_NoWaters	6	C-O	4.658	47	53	56	0.00307692	8_B	8_S
3GSN_P_NoWaters	3	N-O	2.253	23	53	57	0.00307692	8_B	9_NTERM
3GSN_P_NoWaters	6	C-O	2.766	28	53	58	0.00307692	8_B	9_CA
3GSN_P_NoWaters	6	C-O	3.313	33	53	59	0.00307692	8_B	9_CTERM
3GSN_P_NoWaters	8	O-O	4.045	40	53	60	0.00307692	8_B	9_B
3GSN_P_NoWaters	6	C-O	4.199	42	53	61	0.00307692	8_B	9_S
3GSN_P_NoWaters	6	C-O	4.571	46	53	62	0.00307692	8_B	9_S
3GSN_P_NoWaters	6	C-O	5.014	50	53	63	0.00307692	8_B	9_S
3GSN_P_NoWaters	8	O-O	3.649	36	53	64	0.00307692	8_B	9_B
3GSN_P_NoWaters	6	C-O	1.431	14	54	55	0.00307692	8_S	8_S
3GSN_P_NoWaters	5	C-C	1.524	15	54	56	0.00307692	8_S	8_S
3GSN_P_NoWaters	2	N-C	3.114	31	54	57	0.00307692	8_S	9_NTERM
3GSN_P_NoWaters	5	C-C	4.394	44	54	58	0.00307692	8_S	9_CA
3GSN_P_NoWaters	5	C-C	4.621	46	54	59	0.00307692	8_S	9_CTERM
3GSN_P_NoWaters	6	C-O	5.741	57	54	60	0.00307692	8_S	9_B
3GSN_P_NoWaters	5	C-C	5.483	55	54	61	0.00307692	8_S	9_S
3GSN_P_NoWaters	5	C-C	6.009	60	54	62	0.00307692	8_S	9_S
3GSN_P_NoWaters	5	C-C	5.393	54	54	63	0.00307692	8_S	9_S
3GSN_P_NoWaters	6	C-O	4.051	41	54	64	0.00307692	8_S	9_B
3GSN_P_NoWaters	6	C-O	2.402	24	55	56	0.00307692	8_S	8_S
3GSN_P_NoWaters	3	N-O	4.186	42	55	57	0.00307692	8_S	9_NTERM
3GSN_P_NoWaters	6	C-O	5.317	53	55	58	0.00307692	8_S	9_CA
3GSN_P_NoWaters	6	C-O	5.362	54	55	59	0.00307692	8_S	9_CTERM
3GSN_P_NoWaters	8	O-O	6.332	63	55	60	0.00307692	8_S	9_B
3GSN_P_NoWaters	6	C-O	6.586	66	55	61	0.00307692	8_S	9_S
3GSN_P_NoWaters	6	C-O	6.64	66	55	63	0.00307692	8_S	9_S
3GSN_P_NoWaters	8	O-O	4.775	48	55	64	0.00307692	8_S	9_B
3GSN_P_NoWaters	2	N-C	4.105	41	56	57	0.00307692	8_S	9_NTERM
3GSN_P_NoWaters	5	C-C	5.462	55	56	58	0.00307692	8_S	9_CA
3GSN_P_NoWaters	5	C-C	5.752	58	56	59	0.00307692	8_S	9_CTERM
3GSN_P_NoWaters	6	C-O	6.935	69	56	60	0.00307692	8_S	9_B
3GSN_P_NoWaters	5	C-C	6.286	63	56	61	0.00307692	8_S	9_S
3GSN_P_NoWaters	5	C-C	6.71	67	56	62	0.00307692	8_S	9_S
3GSN_P_NoWaters	5	C-C	5.894	59	56	63	0.00307692	8_S	9_S
3GSN_P_NoWaters	6	C-O	5.069	51	56	64	0.00307692	8_S	9_B
3GSN_P_NoWaters	2	N-C	1.46	15	57	58	0.00307692	9_NTERM	9_CA
3GSN_P_NoWaters	2	N-C	2.463	25	57	59	0.00307692	9_NTERM	9_CTERM
3GSN_P_NoWaters	3	N-O	3.589	36	57	60	0.00307692	9_NTERM	9_B
3GSN_P_NoWaters	2	N-C	2.473	25	57	61	0.00307692	9_NTERM	9_S
3GSN_P_NoWaters	2	N-C	3.006	30	57	62	0.00307692	9_NTERM	9_S
3GSN_P_NoWaters	2	N-C	2.906	29	57	63	0.00307692	9_NTERM	9_S
3GSN_P_NoWaters	3	N-O	2.729	27	57	64	0.00307692	9_NTERM	9_B
3GSN_P_NoWaters	5	C-C	1.52	15	58	59	0.00307692	9_CA	9_CTERM
3GSN_P_NoWaters	6	C-O	2.394	24	58	60	0.00307692	9_CA	9_B
3GSN_P_NoWaters	5	C-C	1.526	15	58	61	0.00307692	9_CA	9_S
3GSN_P_NoWaters	5	C-C	2.498	25	58	62	0.00307692	9_CA	9_S
3GSN_P_NoWaters	5	C-C	2.491	25	58	63	0.00307692	9_CA	9_S
3GSN_P_NoWaters	6	C-O	2.397	24	58	64	0.00307692	9_CA	9_B
3GSN_P_NoWaters	6	C-O	1.237	12	59	60	0.00307692	9_CTERM	9_B
3GSN_P_NoWaters	5	C-C	2.464	25	59	61	0.00307692	9_CTERM	9_S
3GSN_P_NoWaters	5	C-C	3.816	38	59	62	0.00307692	9_CTERM	9_S
3GSN_P_NoWaters	5	C-C	2.962	30	59	63	0.00307692	9_CTERM	9_S
3GSN_P_NoWaters	6	C-O	1.24	12	59	64	0.00307692	9_CTERM	9_B
3GSN_P_NoWaters	6	C-O	3.065	31	60	61	0.00307692	9_B	9_S
3GSN_P_NoWaters	6	C-O	4.387	44	60	62	0.00307692	9_B	9_S
3GSN_P_NoWaters	6	C-O	3.742	37	60	63	0.00307692	9_B	9_S
3GSN_P_NoWaters	8	O-O	2.14	21	60	64	0.00307692	9_B	9_B
3GSN_P_NoWaters	5	C-C	1.526	15	61	62	0.00307692	9_S	9_S
3GSN_P_NoWaters	5	C-C	1.515	15	61	63	0.00307692	9_S	9_S
3GSN_P_NoWaters	6	C-O	3.281	33	61	64	0.00307692	9_S	9_B
3GSN_P_NoWaters	5	C-C	2.516	25	62	63	0.00307692	9_S	9_S
3GSN_P_NoWaters	6	C-O	4.654	47	62	64	0.00307692	9_S	9_B
3GSN_P_NoWaters	6	C-O	3.25	33	63	64	0.00307692	9_S	9_B
3GSO_P_36_38_40_49_48_63_61_NoWaters	2	N-C	1.503	15	0	1	0.00307692	1_NTERM	1_CA
3GSO_P_36_38_40_49_48_63_61_NoWaters	2	N-C	2.444	24	0	2	0.00307692	1_NTERM	1_CB
3GSO_P_36_38_40_49_48_63_61_NoWaters	3	N-O	2.902	29	0	3	0.00307692	1_NTERM	1_B
3GSO_P_36_38_40_49_48_63_61_NoWaters	2	N-C	2.466	25	0	4	0.00307692	1_NTERM	1_S
3GSO_P_36_38_40_49_48_63_61_NoWaters	2	N-C	3.831	38	0	5	0.00307692	1_NTERM	1_S
3GSO_P_36_38_40_49_48_63_61_NoWaters	3	N-O	4.513	45	0	6	0.00307692	1_NTERM	1_S
3GSO_P_36_38_40_49_48_63_61_NoWaters	1	N-N	4.611	46	0	7	0.00307692	1_NTERM	1_S
3GSO_P_36_38_40_49_48_63_61_NoWaters	1	N-N	3.422	34	0	8	0.00307692	1_NTERM	2_NTERM
3GSO_P_36_38_40_49_48_63_61_NoWaters	2	N-C	4.674	47	0	9	0.00307692	1_NTERM	2_CA
3GSO_P_36_38_40_49_48_63_61_NoWaters	2	N-C	5.565	56	0	10	0.00307692	1_NTERM	2_CB
3GSO_P_36_38_40_49_48_63_61_NoWaters	3	N-O	5.692	57	0	11	0.00307692	1_NTERM	2_B
3GSO_P_36_38_40_49_48_63_61_NoWaters	2	N-C	5.702	57	0	12	0.00307692	1_NTERM	2_S
3GSO_P_36_38_40_49_48_63_61_NoWaters	2	N-C	5.846	58	0	13	0.00307692	1_NTERM	2_S
3GSO_P_36_38_40_49_48_63_61_NoWaters	2	N-C	6.423	64	0	15	0.00307692	1_NTERM	2_S
3GSO_P_36_38_40_49_48_63_61_NoWaters	1	N-N	6.537	65	0	16	0.00307692	1_NTERM	3_NTERM
3GSO_P_36_38_40_49_48_63_61_NoWaters	5	C-C	1.524	15	1	2	0.00307692	1_CA	1_CB
3GSO_P_36_38_40_49_48_63_61_NoWaters	6	C-O	2.377	24	1	3	0.00307692	1_CA	1_B
3GSO_P_36_38_40_49_48_63_61_NoWaters	5	C-C	1.535	15	1	4	0.00307692	1_CA	1_S
3GSO_P_36_38_40_49_48_63_61_NoWaters	5	C-C	2.551	26	1	5	0.00307692	1_CA	1_S
3GSO_P_36_38_40_49_48_63_61_NoWaters	6	C-O	3.098	31	1	6	0.00307692	1_CA	1_S
3GSO_P_36_38_40_49_48_63_61_NoWaters	2	N-C	3.493	35	1	7	0.00307692	1_CA	1_S
3GSO_P_36_38_40_49_48_63_61_NoWaters	2	N-C	2.445	24	1	8	0.00307692	1_CA	2_NTERM
3GSO_P_36_38_40_49_48_63_61_NoWaters	5	C-C	3.846	38	1	9	0.00307692	1_CA	2_CA
3GSO_P_36_38_40_49_48_63_61_NoWaters	5	C-C	4.54	45	1	10	0.00307692	1_CA	2_CB
3GSO_P_36_38_40_49_48_63_61_NoWaters	6	C-O	4.442	44	1	11	0.00307692	1_CA	2_B
3GSO_P_36_38_40_49_48_63_61_NoWaters	5	C-C	4.881	49	1	12	0.00307692	1_CA	2_S
3GSO_P_36_38_40_49_48_63_61_NoWaters	5	C-C	5.314	53	1	13	0.00307692	1_CA	2_S
3GSO_P_36_38_40_49_48_63_61_NoWaters	5	C-C	6.409	64	1	14	0.00307692	1_CA	2_S
3GSO_P_36_38_40_49_48_63_61_NoWaters	5	C-C	6.144	61	1	15	0.00307692	1_CA	2_S
3GSO_P_36_38_40_49_48_63_61_NoWaters	2	N-C	5.668	57	1	16	0.00307692	1_CA	3_NTERM
3GSO_P_36_38_40_49_48_63_61_NoWaters	5	C-C	6.729	67	1	17	0.00307692	1_CA	3_CA
3GSO_P_36_38_40_49_48_63_61_NoWaters	6	C-O	1.224	12	2	3	0.00307692	1_CB	1_B
3GSO_P_36_38_40_49_48_63_61_NoWaters	5	C-C	2.52	25	2	4	0.00307692	1_CB	1_S
3GSO_P_36_38_40_49_48_63_61_NoWaters	5	C-C	3.188	32	2	5	0.00307692	1_CB	1_S
3GSO_P_36_38_40_49_48_63_61_NoWaters	6	C-O	3.147	31	2	6	0.00307692	1_CB	1_S
3GSO_P_36_38_40_49_48_63_61_NoWaters	2	N-C	4.399	44	2	7	0.00307692	1_CB	1_S
3GSO_P_36_38_40_49_48_63_61_NoWaters	2	N-C	1.335	13	2	8	0.00307692	1_CB	2_NTERM
3GSO_P_36_38_40_49_48_63_61_NoWaters	5	C-C	2.478	25	2	9	0.00307692	1_CB	2_CA
3GSO_P_36_38_40_49_48_63_61_NoWaters	5	C-C	3.139	31	2	10	0.00307692	1_CB	2_CB
3GSO_P_36_38_40_49_48_63_61_NoWaters	6	C-O	3.285	33	2	11	0.00307692	1_CB	2_B
3GSO_P_36_38_40_49_48_63_61_NoWaters	5	C-C	3.75	38	2	12	0.00307692	1_CB	2_S
3GSO_P_36_38_40_49_48_63_61_NoWaters	5	C-C	4.419	44	2	13	0.00307692	1_CB	2_S
3GSO_P_36_38_40_49_48_63_61_NoWaters	5	C-C	5.658	57	2	14	0.00307692	1_CB	2_S
3GSO_P_36_38_40_49_48_63_61_NoWaters	5	C-C	5.111	51	2	15	0.00307692	1_CB	2_S
3GSO_P_36_38_40_49_48_63_61_NoWaters	2	N-C	4.187	42	2	16	0.00307692	1_CB	3_NTERM
3GSO_P_36_38_40_49_48_63_61_NoWaters	5	C-C	5.315	53	2	17	0.00307692	1_CB	3_CA
3GSO_P_36_38_40_49_48_63_61_NoWaters	5	C-C	6.032	60	2	18	0.00307692	1_CB	3_CB
3GSO_P_36_38_40_49_48_63_61_NoWaters	6	C-O	6.244	62	2	19	0.00307692	1_CB	3_B
3GSO_P_36_38_40_49_48_63_61_NoWaters	5	C-C	6.472	65	2	20	0.00307692	1_CB	3_S
3GSO_P_36_38_40_49_48_63_61_NoWaters	2	N-C	6.729	67	2	23	0.00307692	1_CB	4_NTERM
3GSO_P_36_38_40_49_48_63_61_NoWaters	5	C-C	6.994	70	2	29	0.00307692	1_CB	4_S
3GSO_P_36_38_40_49_48_63_61_NoWaters	6	C-O	2.941	29	3	4	0.00307692	1_B	1_S
3GSO_P_36_38_40_49_48_63_61_NoWaters	6	C-O	3.73	37	3	5	0.00307692	1_B	1_S
3GSO_P_36_38_40_49_48_63_61_NoWaters	8	O-O	3.585	36	3	6	0.00307692	1_B	1_S
3GSO_P_36_38_40_49_48_63_61_NoWaters	3	N-O	5.019	50	3	7	0.00307692	1_B	1_S
3GSO_P_36_38_40_49_48_63_61_NoWaters	3	N-O	2.252	23	3	8	0.00307692	1_B	2_NTERM
3GSO_P_36_38_40_49_48_63_61_NoWaters	6	C-O	2.833	28	3	9	0.00307692	1_B	2_CA
3GSO_P_36_38_40_49_48_63_61_NoWaters	6	C-O	3.154	32	3	10	0.00307692	1_B	2_CB
3GSO_P_36_38_40_49_48_63_61_NoWaters	8	O-O	3.424	34	3	11	0.00307692	1_B	2_B
3GSO_P_36_38_40_49_48_63_61_NoWaters	6	C-O	4.319	43	3	12	0.00307692	1_B	2_S
3GSO_P_36_38_40_49_48_63_61_NoWaters	6	C-O	5.095	51	3	13	0.00307692	1_B	2_S
3GSO_P_36_38_40_49_48_63_61_NoWaters	6	C-O	6.439	64	3	14	0.00307692	1_B	2_S
3GSO_P_36_38_40_49_48_63_61_NoWaters	6	C-O	5.514	55	3	15	0.00307692	1_B	2_S
3GSO_P_36_38_40_49_48_63_61_NoWaters	3	N-O	3.897	39	3	16	0.00307692	1_B	3_NTERM
3GSO_P_36_38_40_49_48_63_61_NoWaters	6	C-O	4.913	49	3	17	0.00307692	1_B	3_CA
3GSO_P_36_38_40_49_48_63_61_NoWaters	6	C-O	5.89	59	3	18	0.00307692	1_B	3_CB
3GSO_P_36_38_40_49_48_63_61_NoWaters	8	O-O	6.293	63	3	19	0.00307692	1_B	3_B
3GSO_P_36_38_40_49_48_63_61_NoWaters	6	C-O	5.901	59	3	20	0.00307692	1_B	3_S
3GSO_P_36_38_40_49_48_63_61_NoWaters	6	C-O	6.855	69	3	21	0.00307692	1_B	3_S
3GSO_P_36_38_40_49_48_63_61_NoWaters	6	C-O	6.911	69	3	22	0.00307692	1_B	3_S
3GSO_P_36_38_40_49_48_63_61_NoWaters	3	N-O	6.571	66	3	23	0.00307692	1_B	4_NTERM
3GSO_P_36_38_40_49_48_63_61_NoWaters	6	C-O	6.654	67	3	29	0.00307692	1_B	4_S
3GSO_P_36_38_40_49_48_63_61_NoWaters	5	C-C	1.518	15	4	5	0.00307692	1_S	1_S
3GSO_P_36_38_40_49_48_63_61_NoWaters	6	C-O	2.401	24	4	6	0.00307692	1_S	1_S
3GSO_P_36_38_40_49_48_63_61_NoWaters	2	N-C	2.422	24	4	7	0.00307692	1_S	1_S
3GSO_P_36_38_40_49_48_63_61_NoWaters	2	N-C	3.551	36	4	8	0.00307692	1_S	2_NTERM
3GSO_P_36_38_40_49_48_63_61_NoWaters	5	C-C	4.849	48	4	9	0.00307692	1_S	2_CA
3GSO_P_36_38_40_49_48_63_61_NoWaters	5	C-C	5.128	51	4	10	0.00307692	1_S	2_CB
3GSO_P_36_38_40_49_48_63_61_NoWaters	6	C-O	4.715	47	4	11	0.00307692	1_S	2_B
3GSO_P_36_38_40_49_48_63_61_NoWaters	5	C-C	5.993	60	4	12	0.00307692	1_S	2_S
3GSO_P_36_38_40_49_48_63_61_NoWaters	5	C-C	6.647	66	4	13	0.00307692	1_S	2_S
3GSO_P_36_38_40_49_48_63_61_NoWaters	2	N-C	6.229	62	4	16	0.00307692	1_S	3_NTERM
3GSO_P_36_38_40_49_48_63_61_NoWaters	6	C-O	1.233	12	5	6	0.00307692	1_S	1_S
3GSO_P_36_38_40_49_48_63_61_NoWaters	2	N-C	1.331	13	5	7	0.00307692	1_S	1_S
3GSO_P_36_38_40_49_48_63_61_NoWaters	2	N-C	3.819	38	5	8	0.00307692	1_S	2_NTERM
3GSO_P_36_38_40_49_48_63_61_NoWaters	5	C-C	5.015	50	5	9	0.00307692	1_S	2_CA
3GSO_P_36_38_40_49_48_63_61_NoWaters	5	C-C	5.004	50	5	10	0.00307692	1_S	2_CB
3GSO_P_36_38_40_49_48_63_61_NoWaters	6	C-O	4.259	43	5	11	0.00307692	1_S	2_B
3GSO_P_36_38_40_49_48_63_61_NoWaters	5	C-C	5.998	60	5	12	0.00307692	1_S	2_S
3GSO_P_36_38_40_49_48_63_61_NoWaters	5	C-C	6.841	68	5	13	0.00307692	1_S	2_S
3GSO_P_36_38_40_49_48_63_61_NoWaters	2	N-C	6.184	62	5	16	0.00307692	1_S	3_NTERM
3GSO_P_36_38_40_49_48_63_61_NoWaters	5	C-C	6.792	68	5	17	0.00307692	1_S	3_CA
3GSO_P_36_38_40_49_48_63_61_NoWaters	3	N-O	2.248	22	6	7	0.00307692	1_S	1_S
3GSO_P_36_38_40_49_48_63_61_NoWaters	3	N-O	3.526	35	6	8	0.00307692	1_S	2_NTERM
3GSO_P_36_38_40_49_48_63_61_NoWaters	6	C-O	4.45	44	6	9	0.00307692	1_S	2_CA
3GSO_P_36_38_40_49_48_63_61_NoWaters	6	C-O	4.133	41	6	10	0.00307692	1_S	2_CB
3GSO_P_36_38_40_49_48_63_61_NoWaters	8	O-O	3.217	32	6	11	0.00307692	1_S	2_B
3GSO_P_36_38_40_49_48_63_61_NoWaters	6	C-O	5.421	54	6	12	0.00307692	1_S	2_S
3GSO_P_36_38_40_49_48_63_61_NoWaters	6	C-O	6.479	65	6	13	0.00307692	1_S	2_S
3GSO_P_36_38_40_49_48_63_61_NoWaters	3	N-O	5.277	53	6	16	0.00307692	1_S	3_NTERM
3GSO_P_36_38_40_49_48_63_61_NoWaters	6	C-O	5.743	57	6	17	0.00307692	1_S	3_CA
3GSO_P_36_38_40_49_48_63_61_NoWaters	6	C-O	5.922	59	6	18	0.00307692	1_S	3_CB
3GSO_P_36_38_40_49_48_63_61_NoWaters	8	O-O	6.34	63	6	19	0.00307692	1_S	3_B
3GSO_P_36_38_40_49_48_63_61_NoWaters	3	N-O	5.989	60	6	23	0.00307692	1_S	4_NTERM
3GSO_P_36_38_40_49_48_63_61_NoWaters	6	C-O	6.577	66	6	24	0.00307692	1_S	4_CA
3GSO_P_36_38_40_49_48_63_61_NoWaters	6	C-O	6.959	70	6	27	0.00307692	1_S	4_S
3GSO_P_36_38_40_49_48_63_61_NoWaters	6	C-O	6.16	62	6	28	0.00307692	1_S	4_S
3GSO_P_36_38_40_49_48_63_61_NoWaters	6	C-O	5.962	60	6	29	0.00307692	1_S	4_S
3GSO_P_36_38_40_49_48_63_61_NoWaters	1	N-N	4.941	49	7	8	0.00307692	1_S	2_NTERM
3GSO_P_36_38_40_49_48_63_61_NoWaters	2	N-C	6.191	62	7	9	0.00307692	1_S	2_CA
3GSO_P_36_38_40_49_48_63_61_NoWaters	2	N-C	6.212	62	7	10	0.00307692	1_S	2_CB
3GSO_P_36_38_40_49_48_63_61_NoWaters	3	N-O	5.385	54	7	11	0.00307692	1_S	2_B
3GSO_P_36_38_40_49_48_63_61_NoWaters	2	N-C	1.473	15	8	9	0.00307692	2_NTERM	2_CA
3GSO_P_36_38_40_49_48_63_61_NoWaters	2	N-C	2.482	25	8	10	0.00307692	2_NTERM	2_CB
3GSO_P_36_38_40_49_48_63_61_NoWaters	3	N-O	2.784	28	8	11	0.00307692	2_NTERM	2_B
3GSO_P_36_38_40_49_48_63_61_NoWaters	2	N-C	2.478	25	8	12	0.00307692	2_NTERM	2_S
3GSO_P_36_38_40_49_48_63_61_NoWaters	2	N-C	3.219	32	8	13	0.00307692	2_NTERM	2_S
3GSO_P_36_38_40_49_48_63_61_NoWaters	2	N-C	4.381	44	8	14	0.00307692	2_NTERM	2_S
3GSO_P_36_38_40_49_48_63_61_NoWaters	2	N-C	4.103	41	8	15	0.00307692	2_NTERM	2_S
3GSO_P_36_38_40_49_48_63_61_NoWaters	1	N-N	3.649	36	8	16	0.00307692	2_NTERM	3_NTERM
3GSO_P_36_38_40_49_48_63_61_NoWaters	2	N-C	4.901	49	8	17	0.00307692	2_NTERM	3_CA
3GSO_P_36_38_40_49_48_63_61_NoWaters	2	N-C	5.402	54	8	18	0.00307692	2_NTERM	3_CB
3GSO_P_36_38_40_49_48_63_61_NoWaters	3	N-O	5.377	54	8	19	0.00307692	2_NTERM	3_B
3GSO_P_36_38_40_49_48_63_61_NoWaters	2	N-C	6.114	61	8	20	0.00307692	2_NTERM	3_S
3GSO_P_36_38_40_49_48_63_61_NoWaters	2	N-C	6.688	67	8	21	0.00307692	2_NTERM	3_S
3GSO_P_36_38_40_49_48_63_61_NoWaters	1	N-N	6.23	62	8	23	0.00307692	2_NTERM	4_NTERM
3GSO_P_36_38_40_49_48_63_61_NoWaters	2	N-C	6.767	68	8	29	0.00307692	2_NTERM	4_S
3GSO_P_36_38_40_49_48_63_61_NoWaters	5	C-C	1.533	15	9	10	0.00307692	2_CA	2_CB
3GSO_P_36_38_40_49_48_63_61_NoWaters	6	C-O	2.422	24	9	11	0.00307692	2_CA	2_B
3GSO_P_36_38_40_49_48_63_61_NoWaters	5	C-C	1.54	15	9	12	0.00307692	2_CA	2_S
3GSO_P_36_38_40_49_48_63_61_NoWaters	5	C-C	2.67	27	9	13	0.00307692	2_CA	2_S
3GSO_P_36_38_40_49_48_63_61_NoWaters	5	C-C	3.894	39	9	14	0.00307692	2_CA	2_S
3GSO_P_36_38_40_49_48_63_61_NoWaters	5	C-C	3.281	33	9	15	0.00307692	2_CA	2_S
3GSO_P_36_38_40_49_48_63_61_NoWaters	2	N-C	2.44	24	9	16	0.00307692	2_CA	3_NTERM
3GSO_P_36_38_40_49_48_63_61_NoWaters	5	C-C	3.829	38	9	17	0.00307692	2_CA	3_CA
3GSO_P_36_38_40_49_48_63_61_NoWaters	5	C-C	4.384	44	9	18	0.00307692	2_CA	3_CB
3GSO_P_36_38_40_49_48_63_61_NoWaters	6	C-O	4.264	43	9	19	0.00307692	2_CA	3_B
3GSO_P_36_38_40_49_48_63_61_NoWaters	5	C-C	4.913	49	9	20	0.00307692	2_CA	3_S
3GSO_P_36_38_40_49_48_63_61_NoWaters	5	C-C	5.318	53	9	21	0.00307692	2_CA	3_S
3GSO_P_36_38_40_49_48_63_61_NoWaters	5	C-C	6.258	63	9	22	0.00307692	2_CA	3_S
3GSO_P_36_38_40_49_48_63_61_NoWaters	2	N-C	5.425	54	9	23	0.00307692	2_CA	4_NTERM
3GSO_P_36_38_40_49_48_63_61_NoWaters	5	C-C	6.333	63	9	24	0.00307692	2_CA	4_CA
3GSO_P_36_38_40_49_48_63_61_NoWaters	5	C-C	6.127	61	9	29	0.00307692	2_CA	4_S
3GSO_P_36_38_40_49_48_63_61_NoWaters	6	C-O	1.249	12	10	11	0.00307692	2_CB	2_B
3GSO_P_36_38_40_49_48_63_61_NoWaters	5	C-C	2.496	25	10	12	0.00307692	2_CB	2_S
3GSO_P_36_38_40_49_48_63_61_NoWaters	5	C-C	3.934	39	10	13	0.00307692	2_CB	2_S
3GSO_P_36_38_40_49_48_63_61_NoWaters	5	C-C	4.92	49	10	14	0.00307692	2_CB	2_S
3GSO_P_36_38_40_49_48_63_61_NoWaters	5	C-C	4.483	45	10	15	0.00307692	2_CB	2_S
3GSO_P_36_38_40_49_48_63_61_NoWaters	2	N-C	1.337	13	10	16	0.00307692	2_CB	3_NTERM
3GSO_P_36_38_40_49_48_63_61_NoWaters	5	C-C	2.45	25	10	17	0.00307692	2_CB	3_CA
3GSO_P_36_38_40_49_48_63_61_NoWaters	5	C-C	2.999	30	10	18	0.00307692	2_CB	3_CB
3GSO_P_36_38_40_49_48_63_61_NoWaters	6	C-O	3.167	32	10	19	0.00307692	2_CB	3_B
3GSO_P_36_38_40_49_48_63_61_NoWaters	5	C-C	3.763	38	10	20	0.00307692	2_CB	3_S
3GSO_P_36_38_40_49_48_63_61_NoWaters	5	C-C	4.392	44	10	21	0.00307692	2_CB	3_S
3GSO_P_36_38_40_49_48_63_61_NoWaters	5	C-C	4.962	50	10	22	0.00307692	2_CB	3_S
3GSO_P_36_38_40_49_48_63_61_NoWaters	2	N-C	3.956	40	10	23	0.00307692	2_CB	4_NTERM
3GSO_P_36_38_40_49_48_63_61_NoWaters	5	C-C	4.979	50	10	24	0.00307692	2_CB	4_CA
3GSO_P_36_38_40_49_48_63_61_NoWaters	5	C-C	5.875	59	10	25	0.00307692	2_CB	4_CB
3GSO_P_36_38_40_49_48_63_61_NoWaters	6	C-O	6.503	65	10	26	0.00307692	2_CB	4_B
3GSO_P_36_38_40_49_48_63_61_NoWaters	5	C-C	6.059	61	10	27	0.00307692	2_CB	4_S
3GSO_P_36_38_40_49_48_63_61_NoWaters	5	C-C	5.625	56	10	28	0.00307692	2_CB	4_S
3GSO_P_36_38_40_49_48_63_61_NoWaters	5	C-C	4.597	46	10	29	0.00307692	2_CB	4_S
3GSO_P_36_38_40_49_48_63_61_NoWaters	2	N-C	6.307	63	10	30	0.00307692	2_CB	5_NTERM
3GSO_P_36_38_40_49_48_63_61_NoWaters	6	C-O	3.254	33	11	12	0.00307692	2_B	2_S
3GSO_P_36_38_40_49_48_63_61_NoWaters	6	C-O	4.717	47	11	13	0.00307692	2_B	2_S
3GSO_P_36_38_40_49_48_63_61_NoWaters	6	C-O	5.527	55	11	14	0.00307692	2_B	2_S
3GSO_P_36_38_40_49_48_63_61_NoWaters	6	C-O	5.512	55	11	15	0.00307692	2_B	2_S
3GSO_P_36_38_40_49_48_63_61_NoWaters	3	N-O	2.274	23	11	16	0.00307692	2_B	3_NTERM
3GSO_P_36_38_40_49_48_63_61_NoWaters	6	C-O	2.793	28	11	17	0.00307692	2_B	3_CA
3GSO_P_36_38_40_49_48_63_61_NoWaters	6	C-O	2.949	29	11	18	0.00307692	2_B	3_CB
3GSO_P_36_38_40_49_48_63_61_NoWaters	8	O-O	3.278	33	11	19	0.00307692	2_B	3_B
3GSO_P_36_38_40_49_48_63_61_NoWaters	6	C-O	4.315	43	11	20	0.00307692	2_B	3_S
3GSO_P_36_38_40_49_48_63_61_NoWaters	6	C-O	5.089	51	11	21	0.00307692	2_B	3_S
3GSO_P_36_38_40_49_48_63_61_NoWaters	6	C-O	5.239	52	11	22	0.00307692	2_B	3_S
3GSO_P_36_38_40_49_48_63_61_NoWaters	3	N-O	3.516	35	11	23	0.00307692	2_B	4_NTERM
3GSO_P_36_38_40_49_48_63_61_NoWaters	6	C-O	4.393	44	11	24	0.00307692	2_B	4_CA
3GSO_P_36_38_40_49_48_63_61_NoWaters	6	C-O	5.519	55	11	25	0.00307692	2_B	4_CB
3GSO_P_36_38_40_49_48_63_61_NoWaters	8	O-O	6.126	61	11	26	0.00307692	2_B	4_B
3GSO_P_36_38_40_49_48_63_61_NoWaters	6	C-O	5.309	53	11	27	0.00307692	2_B	4_S
3GSO_P_36_38_40_49_48_63_61_NoWaters	6	C-O	4.809	48	11	28	0.00307692	2_B	4_S
3GSO_P_36_38_40_49_48_63_61_NoWaters	6	C-O	4.033	40	11	29	0.00307692	2_B	4_S
3GSO_P_36_38_40_49_48_63_61_NoWaters	3	N-O	6.134	61	11	30	0.00307692	2_B	5_NTERM
3GSO_P_36_38_40_49_48_63_61_NoWaters	5	C-C	1.522	15	12	13	0.00307692	2_S	2_S
3GSO_P_36_38_40_49_48_63_61_NoWaters	5	C-C	2.449	24	12	14	0.00307692	2_S	2_S
3GSO_P_36_38_40_49_48_63_61_NoWaters	5	C-C	2.464	25	12	15	0.00307692	2_S	2_S
3GSO_P_36_38_40_49_48_63_61_NoWaters	2	N-C	3.182	32	12	16	0.00307692	2_S	3_NTERM
3GSO_P_36_38_40_49_48_63_61_NoWaters	5	C-C	4.471	45	12	17	0.00307692	2_S	3_CA
3GSO_P_36_38_40_49_48_63_61_NoWaters	5	C-C	4.628	46	12	18	0.00307692	2_S	3_CB
3GSO_P_36_38_40_49_48_63_61_NoWaters	6	C-O	4.085	41	12	19	0.00307692	2_S	3_B
3GSO_P_36_38_40_49_48_63_61_NoWaters	5	C-C	5.481	55	12	20	0.00307692	2_S	3_S
3GSO_P_36_38_40_49_48_63_61_NoWaters	5	C-C	5.485	55	12	21	0.00307692	2_S	3_S
3GSO_P_36_38_40_49_48_63_61_NoWaters	5	C-C	6.891	69	12	22	0.00307692	2_S	3_S
3GSO_P_36_38_40_49_48_63_61_NoWaters	2	N-C	5.754	58	12	23	0.00307692	2_S	4_NTERM
3GSO_P_36_38_40_49_48_63_61_NoWaters	5	C-C	6.403	64	12	24	0.00307692	2_S	4_CA
3GSO_P_36_38_40_49_48_63_61_NoWaters	5	C-C	6.939	69	12	25	0.00307692	2_S	4_CB
3GSO_P_36_38_40_49_48_63_61_NoWaters	5	C-C	6.748	67	12	29	0.00307692	2_S	4_S
3GSO_P_36_38_40_49_48_63_61_NoWaters	5	C-C	1.499	15	13	14	0.00307692	2_S	2_S
3GSO_P_36_38_40_49_48_63_61_NoWaters	5	C-C	1.499	15	13	15	0.00307692	2_S	2_S
3GSO_P_36_38_40_49_48_63_61_NoWaters	2	N-C	4.527	45	13	16	0.00307692	2_S	3_NTERM
3GSO_P_36_38_40_49_48_63_61_NoWaters	5	C-C	5.876	59	13	17	0.00307692	2_S	3_CA
3GSO_P_36_38_40_49_48_63_61_NoWaters	5	C-C	6.08	61	13	18	0.00307692	2_S	3_CB
3GSO_P_36_38_40_49_48_63_61_NoWaters	6	C-O	5.435	54	13	19	0.00307692	2_S	3_B
3GSO_P_36_38_40_49_48_63_61_NoWaters	5	C-C	6.722	67	13	20	0.00307692	2_S	3_S
3GSO_P_36_38_40_49_48_63_61_NoWaters	5	C-C	6.563	66	13	21	0.00307692	2_S	3_S
3GSO_P_36_38_40_49_48_63_61_NoWaters	5	C-C	2.459	25	14	15	0.00307692	2_S	2_S
3GSO_P_36_38_40_49_48_63_61_NoWaters	2	N-C	5.501	55	14	16	0.00307692	2_S	3_NTERM
3GSO_P_36_38_40_49_48_63_61_NoWaters	5	C-C	6.694	67	14	17	0.00307692	2_S	3_CA
3GSO_P_36_38_40_49_48_63_61_NoWaters	5	C-C	6.578	66	14	18	0.00307692	2_S	3_CB
3GSO_P_36_38_40_49_48_63_61_NoWaters	6	C-O	5.71	57	14	19	0.00307692	2_S	3_B
3GSO_P_36_38_40_49_48_63_61_NoWaters	2	N-C	4.694	47	15	16	0.00307692	2_S	3_NTERM
3GSO_P_36_38_40_49_48_63_61_NoWaters	5	C-C	6.056	61	15	17	0.00307692	2_S	3_CA
3GSO_P_36_38_40_49_48_63_61_NoWaters	5	C-C	6.482	65	15	18	0.00307692	2_S	3_CB
3GSO_P_36_38_40_49_48_63_61_NoWaters	6	C-O	5.872	59	15	19	0.00307692	2_S	3_B
3GSO_P_36_38_40_49_48_63_61_NoWaters	5	C-C	6.574	66	15	20	0.00307692	2_S	3_S
3GSO_P_36_38_40_49_48_63_61_NoWaters	5	C-C	6.26	63	15	21	0.00307692	2_S	3_S
3GSO_P_36_38_40_49_48_63_61_NoWaters	2	N-C	1.473	15	16	17	0.00307692	3_NTERM	3_CA
3GSO_P_36_38_40_49_48_63_61_NoWaters	2	N-C	2.473	25	16	18	0.00307692	3_NTERM	3_CB
3GSO_P_36_38_40_49_48_63_61_NoWaters	3	N-O	2.787	28	16	19	0.00307692	3_NTERM	3_B
3GSO_P_36_38_40_49_48_63_61_NoWaters	2	N-C	2.498	25	16	20	0.00307692	3_NTERM	3_S
3GSO_P_36_38_40_49_48_63_61_NoWaters	2	N-C	3.126	31	16	21	0.00307692	3_NTERM	3_S
3GSO_P_36_38_40_49_48_63_61_NoWaters	2	N-C	3.829	38	16	22	0.00307692	3_NTERM	3_S
3GSO_P_36_38_40_49_48_63_61_NoWaters	1	N-N	3.621	36	16	23	0.00307692	3_NTERM	4_NTERM
3GSO_P_36_38_40_49_48_63_61_NoWaters	2	N-C	4.835	48	16	24	0.00307692	3_NTERM	4_CA
3GSO_P_36_38_40_49_48_63_61_NoWaters	2	N-C	5.54	55	16	25	0.00307692	3_NTERM	4_CB
3GSO_P_36_38_40_49_48_63_61_NoWaters	3	N-O	6.31	63	16	26	0.00307692	3_NTERM	4_B
3GSO_P_36_38_40_49_48_63_61_NoWaters	2	N-C	5.938	59	16	27	0.00307692	3_NTERM	4_S
3GSO_P_36_38_40_49_48_63_61_NoWaters	2	N-C	5.531	55	16	28	0.00307692	3_NTERM	4_S
3GSO_P_36_38_40_49_48_63_61_NoWaters	2	N-C	4.259	43	16	29	0.00307692	3_NTERM	4_S
3GSO_P_36_38_40_49_48_63_61_NoWaters	1	N-N	5.695	57	16	30	0.00307692	3_NTERM	5_NTERM
3GSO_P_36_38_40_49_48_63_61_NoWaters	2	N-C	6.771	68	16	31	0.00307692	3_NTERM	5_CA
3GSO_P_36_38_40_49_48_63_61_NoWaters	2	N-C	6.675	67	16	32	0.00307692	3_NTERM	5_CB
3GSO_P_36_38_40_49_48_63_61_NoWaters	3	N-O	6.143	61	16	33	0.00307692	3_NTERM	5_B
3GSO_P_36_38_40_49_48_63_61_NoWaters	2	N-C	6.263	63	16	61	0.00307692	3_NTERM	6_S
3GSO_P_36_38_40_49_48_63_61_NoWaters	5	C-C	1.546	15	17	18	0.00307692	3_CA	3_CB
3GSO_P_36_38_40_49_48_63_61_NoWaters	6	C-O	2.414	24	17	19	0.00307692	3_CA	3_B
3GSO_P_36_38_40_49_48_63_61_NoWaters	5	C-C	1.564	16	17	20	0.00307692	3_CA	3_S
3GSO_P_36_38_40_49_48_63_61_NoWaters	5	C-C	2.549	25	17	21	0.00307692	3_CA	3_S
3GSO_P_36_38_40_49_48_63_61_NoWaters	5	C-C	2.556	26	17	22	0.00307692	3_CA	3_S
3GSO_P_36_38_40_49_48_63_61_NoWaters	2	N-C	2.488	25	17	23	0.00307692	3_CA	4_NTERM
3GSO_P_36_38_40_49_48_63_61_NoWaters	5	C-C	3.868	39	17	24	0.00307692	3_CA	4_CA
3GSO_P_36_38_40_49_48_63_61_NoWaters	5	C-C	4.58	46	17	25	0.00307692	3_CA	4_CB
3GSO_P_36_38_40_49_48_63_61_NoWaters	6	C-O	5.541	55	17	26	0.00307692	3_CA	4_B
3GSO_P_36_38_40_49_48_63_61_NoWaters	5	C-C	4.823	48	17	27	0.00307692	3_CA	4_S
3GSO_P_36_38_40_49_48_63_61_NoWaters	5	C-C	4.392	44	17	28	0.00307692	3_CA	4_S
3GSO_P_36_38_40_49_48_63_61_NoWaters	5	C-C	2.993	30	17	29	0.00307692	3_CA	4_S
3GSO_P_36_38_40_49_48_63_61_NoWaters	2	N-C	4.57	46	17	30	0.00307692	3_CA	5_NTERM
3GSO_P_36_38_40_49_48_63_61_NoWaters	5	C-C	5.73	57	17	31	0.00307692	3_CA	5_CA
3GSO_P_36_38_40_49_48_63_61_NoWaters	5	C-C	5.68	57	17	32	0.00307692	3_CA	5_CB
3GSO_P_36_38_40_49_48_63_61_NoWaters	6	C-O	5.061	51	17	33	0.00307692	3_CA	5_B
3GSO_P_36_38_40_49_48_63_61_NoWaters	5	C-C	6.923	69	17	34	0.00307692	3_CA	5_S
3GSO_P_36_38_40_49_48_63_61_NoWaters	2	N-C	6.695	67	17	35	0.00307692	3_CA	6_NTERM
3GSO_P_36_38_40_49_48_63_61_NoWaters	5	C-C	6.931	69	17	39	0.00307692	3_CA	6_S
3GSO_P_36_38_40_49_48_63_61_NoWaters	5	C-C	5.956	60	17	61	0.00307692	3_CA	6_S
3GSO_P_36_38_40_49_48_63_61_NoWaters	6	C-O	1.239	12	18	19	0.00307692	3_CB	3_B
3GSO_P_36_38_40_49_48_63_61_NoWaters	5	C-C	2.606	26	18	20	0.00307692	3_CB	3_S
3GSO_P_36_38_40_49_48_63_61_NoWaters	5	C-C	3.008	30	18	21	0.00307692	3_CB	3_S
3GSO_P_36_38_40_49_48_63_61_NoWaters	5	C-C	3.222	32	18	22	0.00307692	3_CB	3_S
3GSO_P_36_38_40_49_48_63_61_NoWaters	2	N-C	1.358	14	18	23	0.00307692	3_CB	4_NTERM
3GSO_P_36_38_40_49_48_63_61_NoWaters	5	C-C	2.462	25	18	24	0.00307692	3_CB	4_CA
3GSO_P_36_38_40_49_48_63_61_NoWaters	5	C-C	3.113	31	18	25	0.00307692	3_CB	4_CB
3GSO_P_36_38_40_49_48_63_61_NoWaters	6	C-O	4.016	40	18	26	0.00307692	3_CB	4_B
3GSO_P_36_38_40_49_48_63_61_NoWaters	5	C-C	3.671	37	18	27	0.00307692	3_CB	4_S
3GSO_P_36_38_40_49_48_63_61_NoWaters	5	C-C	3.652	37	18	28	0.00307692	3_CB	4_S
3GSO_P_36_38_40_49_48_63_61_NoWaters	5	C-C	2.546	25	18	29	0.00307692	3_CB	4_S
3GSO_P_36_38_40_49_48_63_61_NoWaters	2	N-C	3.344	33	18	30	0.00307692	3_CB	5_NTERM
3GSO_P_36_38_40_49_48_63_61_NoWaters	5	C-C	4.582	46	18	31	0.00307692	3_CB	5_CA
3GSO_P_36_38_40_49_48_63_61_NoWaters	5	C-C	4.848	48	18	32	0.00307692	3_CB	5_CB
3GSO_P_36_38_40_49_48_63_61_NoWaters	6	C-O	4.521	45	18	33	0.00307692	3_CB	5_B
3GSO_P_36_38_40_49_48_63_61_NoWaters	5	C-C	5.8	58	18	34	0.00307692	3_CB	5_S
3GSO_P_36_38_40_49_48_63_61_NoWaters	2	N-C	5.883	59	18	35	0.00307692	3_CB	6_NTERM
3GSO_P_36_38_40_49_48_63_61_NoWaters	5	C-C	6.629	66	18	36	0.00307692	3_CB	6_CA
3GSO_P_36_38_40_49_48_63_61_NoWaters	5	C-C	6.509	65	18	39	0.00307692	3_CB	6_S
3GSO_P_36_38_40_49_48_63_61_NoWaters	5	C-C	6.975	70	18	58	0.00307692	3_CB	5_S
3GSO_P_36_38_40_49_48_63_61_NoWaters	5	C-C	5.474	55	18	61	0.00307692	3_CB	6_S
3GSO_P_36_38_40_49_48_63_61_NoWaters	6	C-O	3.305	33	19	20	0.00307692	3_B	3_S
3GSO_P_36_38_40_49_48_63_61_NoWaters	6	C-O	3.174	32	19	21	0.00307692	3_B	3_S
3GSO_P_36_38_40_49_48_63_61_NoWaters	6	C-O	4.148	41	19	22	0.00307692	3_B	3_S
3GSO_P_36_38_40_49_48_63_61_NoWaters	3	N-O	2.276	23	19	23	0.00307692	3_B	4_NTERM
3GSO_P_36_38_40_49_48_63_61_NoWaters	6	C-O	2.781	28	19	24	0.00307692	3_B	4_CA
3GSO_P_36_38_40_49_48_63_61_NoWaters	6	C-O	3.016	30	19	25	0.00307692	3_B	4_CB
3GSO_P_36_38_40_49_48_63_61_NoWaters	8	O-O	3.6	36	19	26	0.00307692	3_B	4_B
3GSO_P_36_38_40_49_48_63_61_NoWaters	6	C-O	4.248	42	19	27	0.00307692	3_B	4_S
3GSO_P_36_38_40_49_48_63_61_NoWaters	6	C-O	4.557	46	19	28	0.00307692	3_B	4_S
3GSO_P_36_38_40_49_48_63_61_NoWaters	6	C-O	3.668	37	19	29	0.00307692	3_B	4_S
3GSO_P_36_38_40_49_48_63_61_NoWaters	3	N-O	3.399	34	19	30	0.00307692	3_B	5_NTERM
3GSO_P_36_38_40_49_48_63_61_NoWaters	6	C-O	4.406	44	19	31	0.00307692	3_B	5_CA
3GSO_P_36_38_40_49_48_63_61_NoWaters	6	C-O	4.676	47	19	32	0.00307692	3_B	5_CB
3GSO_P_36_38_40_49_48_63_61_NoWaters	8	O-O	4.596	46	19	33	0.00307692	3_B	5_B
3GSO_P_36_38_40_49_48_63_61_NoWaters	6	C-O	5.784	58	19	34	0.00307692	3_B	5_S
3GSO_P_36_38_40_49_48_63_61_NoWaters	3	N-O	5.504	55	19	35	0.00307692	3_B	6_NTERM
3GSO_P_36_38_40_49_48_63_61_NoWaters	6	C-O	6.266	63	19	36	0.00307692	3_B	6_CA
3GSO_P_36_38_40_49_48_63_61_NoWaters	6	C-O	5.967	60	19	39	0.00307692	3_B	6_S
3GSO_P_36_38_40_49_48_63_61_NoWaters	6	C-O	6.822	68	19	58	0.00307692	3_B	5_S
3GSO_P_36_38_40_49_48_63_61_NoWaters	9	O-S	6.957	70	19	59	0.00307692	3_B	5_S
3GSO_P_36_38_40_49_48_63_61_NoWaters	6	C-O	4.778	48	19	61	0.00307692	3_B	6_S
3GSO_P_36_38_40_49_48_63_61_NoWaters	6	C-O	6.56	66	19	62	0.00307692	3_B	6_S
3GSO_P_36_38_40_49_48_63_61_NoWaters	5	C-C	1.513	15	20	21	0.00307692	3_S	3_S
3GSO_P_36_38_40_49_48_63_61_NoWaters	5	C-C	1.531	15	20	22	0.00307692	3_S	3_S
3GSO_P_36_38_40_49_48_63_61_NoWaters	2	N-C	3.419	34	20	23	0.00307692	3_S	4_NTERM
3GSO_P_36_38_40_49_48_63_61_NoWaters	5	C-C	4.751	48	20	24	0.00307692	3_S	4_CA
3GSO_P_36_38_40_49_48_63_61_NoWaters	5	C-C	5.117	51	20	25	0.00307692	3_S	4_CB
3GSO_P_36_38_40_49_48_63_61_NoWaters	6	C-O	6.151	62	20	26	0.00307692	3_S	4_B
3GSO_P_36_38_40_49_48_63_61_NoWaters	5	C-C	5.61	56	20	27	0.00307692	3_S	4_S
3GSO_P_36_38_40_49_48_63_61_NoWaters	5	C-C	5.235	52	20	28	0.00307692	3_S	4_S
3GSO_P_36_38_40_49_48_63_61_NoWaters	5	C-C	3.744	37	20	29	0.00307692	3_S	4_S
3GSO_P_36_38_40_49_48_63_61_NoWaters	2	N-C	4.687	47	20	30	0.00307692	3_S	5_NTERM
3GSO_P_36_38_40_49_48_63_61_NoWaters	5	C-C	5.601	56	20	31	0.00307692	3_S	5_CA
3GSO_P_36_38_40_49_48_63_61_NoWaters	5	C-C	5.169	52	20	32	0.00307692	3_S	5_CB
3GSO_P_36_38_40_49_48_63_61_NoWaters	6	C-O	4.299	43	20	33	0.00307692	3_S	5_B
3GSO_P_36_38_40_49_48_63_61_NoWaters	5	C-C	6.747	67	20	34	0.00307692	3_S	5_S
3GSO_P_36_38_40_49_48_63_61_NoWaters	2	N-C	6.131	61	20	35	0.00307692	3_S	6_NTERM
3GSO_P_36_38_40_49_48_63_61_NoWaters	5	C-C	6.355	64	20	36	0.00307692	3_S	6_CA
3GSO_P_36_38_40_49_48_63_61_NoWaters	5	C-C	6.142	61	20	39	0.00307692	3_S	6_S
3GSO_P_36_38_40_49_48_63_61_NoWaters	5	C-C	5.395	54	20	61	0.00307692	3_S	6_S
3GSO_P_36_38_40_49_48_63_61_NoWaters	5	C-C	2.496	25	21	22	0.00307692	3_S	3_S
3GSO_P_36_38_40_49_48_63_61_NoWaters	2	N-C	4.001	40	21	23	0.00307692	3_S	4_NTERM
3GSO_P_36_38_40_49_48_63_61_NoWaters	5	C-C	5.047	50	21	24	0.00307692	3_S	4_CA
3GSO_P_36_38_40_49_48_63_61_NoWaters	5	C-C	4.986	50	21	25	0.00307692	3_S	4_CB
3GSO_P_36_38_40_49_48_63_61_NoWaters	6	C-O	5.859	59	21	26	0.00307692	3_S	4_B
3GSO_P_36_38_40_49_48_63_61_NoWaters	5	C-C	6.122	61	21	27	0.00307692	3_S	4_S
3GSO_P_36_38_40_49_48_63_61_NoWaters	5	C-C	6.089	61	21	28	0.00307692	3_S	4_S
3GSO_P_36_38_40_49_48_63_61_NoWaters	5	C-C	4.708	47	21	29	0.00307692	3_S	4_S
3GSO_P_36_38_40_49_48_63_61_NoWaters	2	N-C	4.419	44	21	30	0.00307692	3_S	5_NTERM
3GSO_P_36_38_40_49_48_63_61_NoWaters	5	C-C	4.998	50	21	31	0.00307692	3_S	5_CA
3GSO_P_36_38_40_49_48_63_61_NoWaters	5	C-C	4.303	43	21	32	0.00307692	3_S	5_CB
3GSO_P_36_38_40_49_48_63_61_NoWaters	6	C-O	3.53	35	21	33	0.00307692	3_S	5_B
3GSO_P_36_38_40_49_48_63_61_NoWaters	5	C-C	6.283	63	21	34	0.00307692	3_S	5_S
3GSO_P_36_38_40_49_48_63_61_NoWaters	2	N-C	5.036	50	21	35	0.00307692	3_S	6_NTERM
3GSO_P_36_38_40_49_48_63_61_NoWaters	5	C-C	5.104	51	21	36	0.00307692	3_S	6_CA
3GSO_P_36_38_40_49_48_63_61_NoWaters	5	C-C	6.6	66	21	37	0.00307692	3_S	6_CB
3GSO_P_36_38_40_49_48_63_61_NoWaters	5	C-C	4.706	47	21	39	0.00307692	3_S	6_S
3GSO_P_36_38_40_49_48_63_61_NoWaters	5	C-C	3.941	39	21	61	0.00307692	3_S	6_S
3GSO_P_36_38_40_49_48_63_61_NoWaters	5	C-C	5.844	58	21	62	0.00307692	3_S	6_S
3GSO_P_36_38_40_49_48_63_61_NoWaters	2	N-C	3.458	35	22	23	0.00307692	3_S	4_NTERM
3GSO_P_36_38_40_49_48_63_61_NoWaters	5	C-C	4.723	47	22	24	0.00307692	3_S	4_CA
3GSO_P_36_38_40_49_48_63_61_NoWaters	5	C-C	5.066	51	22	25	0.00307692	3_S	4_CB
3GSO_P_36_38_40_49_48_63_61_NoWaters	6	C-O	6.235	62	22	26	0.00307692	3_S	4_B
3GSO_P_36_38_40_49_48_63_61_NoWaters	5	C-C	5.208	52	22	27	0.00307692	3_S	4_S
3GSO_P_36_38_40_49_48_63_61_NoWaters	5	C-C	4.744	47	22	28	0.00307692	3_S	4_S
3GSO_P_36_38_40_49_48_63_61_NoWaters	5	C-C	3.316	33	22	29	0.00307692	3_S	4_S
3GSO_P_36_38_40_49_48_63_61_NoWaters	2	N-C	4.41	44	22	30	0.00307692	3_S	5_NTERM
3GSO_P_36_38_40_49_48_63_61_NoWaters	5	C-C	5.322	53	22	31	0.00307692	3_S	5_CA
3GSO_P_36_38_40_49_48_63_61_NoWaters	5	C-C	4.919	49	22	32	0.00307692	3_S	5_CB
3GSO_P_36_38_40_49_48_63_61_NoWaters	6	C-O	3.892	39	22	33	0.00307692	3_S	5_B
3GSO_P_36_38_40_49_48_63_61_NoWaters	5	C-C	6.185	62	22	34	0.00307692	3_S	5_S
3GSO_P_36_38_40_49_48_63_61_NoWaters	2	N-C	6.035	60	22	35	0.00307692	3_S	6_NTERM
3GSO_P_36_38_40_49_48_63_61_NoWaters	5	C-C	6.318	63	22	36	0.00307692	3_S	6_CA
3GSO_P_36_38_40_49_48_63_61_NoWaters	5	C-C	6.465	65	22	39	0.00307692	3_S	6_S
3GSO_P_36_38_40_49_48_63_61_NoWaters	5	C-C	5.982	60	22	61	0.00307692	3_S	6_S
3GSO_P_36_38_40_49_48_63_61_NoWaters	2	N-C	1.476	15	23	24	0.00307692	4_NTERM	4_CA
3GSO_P_36_38_40_49_48_63_61_NoWaters	2	N-C	2.548	25	23	25	0.00307692	4_NTERM	4_CB
3GSO_P_36_38_40_49_48_63_61_NoWaters	3	N-O	3.601	36	23	26	0.00307692	4_NTERM	4_B
3GSO_P_36_38_40_49_48_63_61_NoWaters	2	N-C	2.367	24	23	27	0.00307692	4_NTERM	4_S
3GSO_P_36_38_40_49_48_63_61_NoWaters	2	N-C	2.342	23	23	28	0.00307692	4_NTERM	4_S
3GSO_P_36_38_40_49_48_63_61_NoWaters	2	N-C	1.475	15	23	29	0.00307692	4_NTERM	4_S
3GSO_P_36_38_40_49_48_63_61_NoWaters	1	N-N	2.904	29	23	30	0.00307692	4_NTERM	5_NTERM
3GSO_P_36_38_40_49_48_63_61_NoWaters	2	N-C	4.334	43	23	31	0.00307692	4_NTERM	5_CA
3GSO_P_36_38_40_49_48_63_61_NoWaters	2	N-C	4.912	49	23	32	0.00307692	4_NTERM	5_CB
3GSO_P_36_38_40_49_48_63_61_NoWaters	3	N-O	4.642	46	23	33	0.00307692	4_NTERM	5_B
3GSO_P_36_38_40_49_48_63_61_NoWaters	2	N-C	5.281	53	23	34	0.00307692	4_NTERM	5_S
3GSO_P_36_38_40_49_48_63_61_NoWaters	1	N-N	6.089	61	23	35	0.00307692	4_NTERM	6_NTERM
3GSO_P_36_38_40_49_48_63_61_NoWaters	2	N-C	6.44	64	23	58	0.00307692	4_NTERM	5_S
3GSO_P_36_38_40_49_48_63_61_NoWaters	4	N-S	6.518	65	23	59	0.00307692	4_NTERM	5_S
3GSO_P_36_38_40_49_48_63_61_NoWaters	2	N-C	6.344	63	23	60	0.00307692	4_NTERM	5_S
3GSO_P_36_38_40_49_48_63_61_NoWaters	2	N-C	6.281	63	23	61	0.00307692	4_NTERM	6_S
3GSO_P_36_38_40_49_48_63_61_NoWaters	5	C-C	1.526	15	24	25	0.00307692	4_CA	4_CB
3GSO_P_36_38_40_49_48_63_61_NoWaters	6	C-O	2.39	24	24	26	0.00307692	4_CA	4_B
3GSO_P_36_38_40_49_48_63_61_NoWaters	5	C-C	1.538	15	24	27	0.00307692	4_CA	4_S
3GSO_P_36_38_40_49_48_63_61_NoWaters	5	C-C	2.395	24	24	28	0.00307692	4_CA	4_S
3GSO_P_36_38_40_49_48_63_61_NoWaters	5	C-C	2.437	24	24	29	0.00307692	4_CA	4_S
3GSO_P_36_38_40_49_48_63_61_NoWaters	2	N-C	2.442	24	24	30	0.00307692	4_CA	5_NTERM
3GSO_P_36_38_40_49_48_63_61_NoWaters	5	C-C	3.815	38	24	31	0.00307692	4_CA	5_CA
3GSO_P_36_38_40_49_48_63_61_NoWaters	5	C-C	4.804	48	24	32	0.00307692	4_CA	5_CB
3GSO_P_36_38_40_49_48_63_61_NoWaters	6	C-O	4.885	49	24	33	0.00307692	4_CA	5_B
3GSO_P_36_38_40_49_48_63_61_NoWaters	5	C-C	4.616	46	24	34	0.00307692	4_CA	5_S
3GSO_P_36_38_40_49_48_63_61_NoWaters	2	N-C	5.908	59	24	35	0.00307692	4_CA	6_NTERM
3GSO_P_36_38_40_49_48_63_61_NoWaters	5	C-C	5.56	56	24	58	0.00307692	4_CA	5_S
3GSO_P_36_38_40_49_48_63_61_NoWaters	7	C-S	5.321	53	24	59	0.00307692	4_CA	5_S
3GSO_P_36_38_40_49_48_63_61_NoWaters	5	C-C	5.145	51	24	60	0.00307692	4_CA	5_S
3GSO_P_36_38_40_49_48_63_61_NoWaters	5	C-C	6.472	65	24	61	0.00307692	4_CA	6_S
3GSO_P_36_38_40_49_48_63_61_NoWaters	6	C-O	1.236	12	25	26	0.00307692	4_CB	4_B
3GSO_P_36_38_40_49_48_63_61_NoWaters	5	C-C	2.494	25	25	27	0.00307692	4_CB	4_S
3GSO_P_36_38_40_49_48_63_61_NoWaters	5	C-C	3.665	37	25	28	0.00307692	4_CB	4_S
3GSO_P_36_38_40_49_48_63_61_NoWaters	5	C-C	3.61	36	25	29	0.00307692	4_CB	4_S
3GSO_P_36_38_40_49_48_63_61_NoWaters	2	N-C	1.332	13	25	30	0.00307692	4_CB	5_NTERM
3GSO_P_36_38_40_49_48_63_61_NoWaters	5	C-C	2.434	24	25	31	0.00307692	4_CB	5_CA
3GSO_P_36_38_40_49_48_63_61_NoWaters	5	C-C	3.602	36	25	32	0.00307692	4_CB	5_CB
3GSO_P_36_38_40_49_48_63_61_NoWaters	6	C-O	3.993	40	25	33	0.00307692	4_CB	5_B
3GSO_P_36_38_40_49_48_63_61_NoWaters	5	C-C	3.341	33	25	34	0.00307692	4_CB	5_S
3GSO_P_36_38_40_49_48_63_61_NoWaters	2	N-C	4.59	46	25	35	0.00307692	4_CB	6_NTERM
3GSO_P_36_38_40_49_48_63_61_NoWaters	5	C-C	5.856	59	25	36	0.00307692	4_CB	6_CA
3GSO_P_36_38_40_49_48_63_61_NoWaters	5	C-C	6.25	62	25	39	0.00307692	4_CB	6_S
3GSO_P_36_38_40_49_48_63_61_NoWaters	5	C-C	4.212	42	25	58	0.00307692	4_CB	5_S
3GSO_P_36_38_40_49_48_63_61_NoWaters	7	C-S	4.103	41	25	59	0.00307692	4_CB	5_S
3GSO_P_36_38_40_49_48_63_61_NoWaters	5	C-C	4.328	43	25	60	0.00307692	4_CB	5_S
3GSO_P_36_38_40_49_48_63_61_NoWaters	5	C-C	5.487	55	25	61	0.00307692	4_CB	6_S
3GSO_P_36_38_40_49_48_63_61_NoWaters	5	C-C	6.772	68	25	62	0.00307692	4_CB	6_S
3GSO_P_36_38_40_49_48_63_61_NoWaters	6	C-O	3.28	33	26	27	0.00307692	4_B	4_S
3GSO_P_36_38_40_49_48_63_61_NoWaters	6	C-O	4.596	46	26	28	0.00307692	4_B	4_S
3GSO_P_36_38_40_49_48_63_61_NoWaters	6	C-O	4.727	47	26	29	0.00307692	4_B	4_S
3GSO_P_36_38_40_49_48_63_61_NoWaters	3	N-O	2.26	23	26	30	0.00307692	4_B	5_NTERM
3GSO_P_36_38_40_49_48_63_61_NoWaters	6	C-O	2.774	28	26	31	0.00307692	4_B	5_CA
3GSO_P_36_38_40_49_48_63_61_NoWaters	6	C-O	4.073	41	26	32	0.00307692	4_B	5_CB
3GSO_P_36_38_40_49_48_63_61_NoWaters	8	O-O	4.747	47	26	33	0.00307692	4_B	5_B
3GSO_P_36_38_40_49_48_63_61_NoWaters	6	C-O	3.586	36	26	34	0.00307692	4_B	5_S
3GSO_P_36_38_40_49_48_63_61_NoWaters	3	N-O	4.782	48	26	35	0.00307692	4_B	6_NTERM
3GSO_P_36_38_40_49_48_63_61_NoWaters	6	C-O	6.128	61	26	36	0.00307692	4_B	6_CA
3GSO_P_36_38_40_49_48_63_61_NoWaters	6	C-O	6.467	65	26	39	0.00307692	4_B	6_S
3GSO_P_36_38_40_49_48_63_61_NoWaters	6	C-O	4.065	41	26	58	0.00307692	4_B	5_S
3GSO_P_36_38_40_49_48_63_61_NoWaters	9	O-S	3.57	36	26	59	0.00307692	4_B	5_S
3GSO_P_36_38_40_49_48_63_61_NoWaters	6	C-O	4.113	41	26	60	0.00307692	4_B	5_S
3GSO_P_36_38_40_49_48_63_61_NoWaters	6	C-O	5.668	57	26	61	0.00307692	4_B	6_S
3GSO_P_36_38_40_49_48_63_61_NoWaters	6	C-O	6.717	67	26	62	0.00307692	4_B	6_S
3GSO_P_36_38_40_49_48_63_61_NoWaters	5	C-C	1.475	15	27	28	0.00307692	4_S	4_S
3GSO_P_36_38_40_49_48_63_61_NoWaters	5	C-C	2.377	24	27	29	0.00307692	4_S	4_S
3GSO_P_36_38_40_49_48_63_61_NoWaters	2	N-C	3.128	31	27	30	0.00307692	4_S	5_NTERM
3GSO_P_36_38_40_49_48_63_61_NoWaters	5	C-C	4.432	44	27	31	0.00307692	4_S	5_CA
3GSO_P_36_38_40_49_48_63_61_NoWaters	5	C-C	5.533	55	27	32	0.00307692	4_S	5_CB
3GSO_P_36_38_40_49_48_63_61_NoWaters	6	C-O	5.552	56	27	33	0.00307692	4_S	5_B
3GSO_P_36_38_40_49_48_63_61_NoWaters	5	C-C	4.761	48	27	34	0.00307692	4_S	5_S
3GSO_P_36_38_40_49_48_63_61_NoWaters	2	N-C	6.722	67	27	35	0.00307692	4_S	6_NTERM
3GSO_P_36_38_40_49_48_63_61_NoWaters	5	C-C	5.644	56	27	58	0.00307692	4_S	5_S
3GSO_P_36_38_40_49_48_63_61_NoWaters	7	C-S	5.299	53	27	59	0.00307692	4_S	5_S
3GSO_P_36_38_40_49_48_63_61_NoWaters	5	C-C	4.606	46	27	60	0.00307692	4_S	5_S
3GSO_P_36_38_40_49_48_63_61_NoWaters	5	C-C	1.513	15	28	29	0.00307692	4_S	4_S
3GSO_P_36_38_40_49_48_63_61_NoWaters	2	N-C	4.093	41	28	30	0.00307692	4_S	5_NTERM
3GSO_P_36_38_40_49_48_63_61_NoWaters	5	C-C	5.491	55	28	31	0.00307692	4_S	5_CA
3GSO_P_36_38_40_49_48_63_61_NoWaters	5	C-C	6.353	64	28	32	0.00307692	4_S	5_CB
3GSO_P_36_38_40_49_48_63_61_NoWaters	6	C-O	6.102	61	28	33	0.00307692	4_S	5_B
3GSO_P_36_38_40_49_48_63_61_NoWaters	5	C-C	5.873	59	28	34	0.00307692	4_S	5_S
3GSO_P_36_38_40_49_48_63_61_NoWaters	5	C-C	6.897	69	28	58	0.00307692	4_S	5_S
3GSO_P_36_38_40_49_48_63_61_NoWaters	7	C-S	6.712	67	28	59	0.00307692	4_S	5_S
3GSO_P_36_38_40_49_48_63_61_NoWaters	5	C-C	5.91	59	28	60	0.00307692	4_S	5_S
3GSO_P_36_38_40_49_48_63_61_NoWaters	2	N-C	3.759	38	29	30	0.00307692	4_S	5_NTERM
3GSO_P_36_38_40_49_48_63_61_NoWaters	5	C-C	5.185	52	29	31	0.00307692	4_S	5_CA
3GSO_P_36_38_40_49_48_63_61_NoWaters	5	C-C	5.725	57	29	32	0.00307692	4_S	5_CB
3GSO_P_36_38_40_49_48_63_61_NoWaters	6	C-O	5.262	53	29	33	0.00307692	4_S	5_B
3GSO_P_36_38_40_49_48_63_61_NoWaters	5	C-C	5.84	58	29	34	0.00307692	4_S	5_S
3GSO_P_36_38_40_49_48_63_61_NoWaters	5	C-C	6.659	67	29	60	0.00307692	4_S	5_S
3GSO_P_36_38_40_49_48_63_61_NoWaters	2	N-C	1.461	15	30	31	0.00307692	5_NTERM	5_CA
3GSO_P_36_38_40_49_48_63_61_NoWaters	2	N-C	2.444	24	30	32	0.00307692	5_NTERM	5_CB
3GSO_P_36_38_40_49_48_63_61_NoWaters	3	N-O	2.739	27	30	33	0.00307692	5_NTERM	5_B
3GSO_P_36_38_40_49_48_63_61_NoWaters	2	N-C	2.471	25	30	34	0.00307692	5_NTERM	5_S
3GSO_P_36_38_40_49_48_63_61_NoWaters	1	N-N	3.6	36	30	35	0.00307692	5_NTERM	6_NTERM
3GSO_P_36_38_40_49_48_63_61_NoWaters	2	N-C	4.814	48	30	36	0.00307692	5_NTERM	6_CA
3GSO_P_36_38_40_49_48_63_61_NoWaters	2	N-C	5.99	60	30	37	0.00307692	5_NTERM	6_CB
3GSO_P_36_38_40_49_48_63_61_NoWaters	3	N-O	6.554	66	30	38	0.00307692	5_NTERM	6_B
3GSO_P_36_38_40_49_48_63_61_NoWaters	2	N-C	5.399	54	30	39	0.00307692	5_NTERM	6_S
3GSO_P_36_38_40_49_48_63_61_NoWaters	1	N-N	6.647	66	30	40	0.00307692	5_NTERM	7_NTERM
3GSO_P_36_38_40_49_48_63_61_NoWaters	2	N-C	3.65	36	30	58	0.00307692	5_NTERM	5_S
3GSO_P_36_38_40_49_48_63_61_NoWaters	4	N-S	4.121	41	30	59	0.00307692	5_NTERM	5_S
3GSO_P_36_38_40_49_48_63_61_NoWaters	2	N-C	4.407	44	30	60	0.00307692	5_NTERM	5_S
3GSO_P_36_38_40_49_48_63_61_NoWaters	2	N-C	4.864	49	30	61	0.00307692	5_NTERM	6_S
3GSO_P_36_38_40_49_48_63_61_NoWaters	2	N-C	6.122	61	30	62	0.00307692	5_NTERM	6_S
3GSO_P_36_38_40_49_48_63_61_NoWaters	5	C-C	1.515	15	31	32	0.00307692	5_CA	5_CB
3GSO_P_36_38_40_49_48_63_61_NoWaters	6	C-O	2.394	24	31	33	0.00307692	5_CA	5_B
3GSO_P_36_38_40_49_48_63_61_NoWaters	5	C-C	1.531	15	31	34	0.00307692	5_CA	5_S
3GSO_P_36_38_40_49_48_63_61_NoWaters	2	N-C	2.408	24	31	35	0.00307692	5_CA	6_NTERM
3GSO_P_36_38_40_49_48_63_61_NoWaters	5	C-C	3.775	38	31	36	0.00307692	5_CA	6_CA
3GSO_P_36_38_40_49_48_63_61_NoWaters	5	C-C	4.758	48	31	37	0.00307692	5_CA	6_CB
3GSO_P_36_38_40_49_48_63_61_NoWaters	6	C-O	5.222	52	31	38	0.00307692	5_CA	6_B
3GSO_P_36_38_40_49_48_63_61_NoWaters	5	C-C	4.591	46	31	39	0.00307692	5_CA	6_S
3GSO_P_36_38_40_49_48_63_61_NoWaters	2	N-C	5.48	55	31	40	0.00307692	5_CA	7_NTERM
3GSO_P_36_38_40_49_48_63_61_NoWaters	5	C-C	6.565	66	31	41	0.00307692	5_CA	7_CA
3GSO_P_36_38_40_49_48_63_61_NoWaters	5	C-C	2.601	26	31	58	0.00307692	5_CA	5_S
3GSO_P_36_38_40_49_48_63_61_NoWaters	7	C-S	3.51	35	31	59	0.00307692	5_CA	5_S
3GSO_P_36_38_40_49_48_63_61_NoWaters	5	C-C	4.258	43	31	60	0.00307692	5_CA	5_S
3GSO_P_36_38_40_49_48_63_61_NoWaters	5	C-C	4.335	43	31	61	0.00307692	5_CA	6_S
3GSO_P_36_38_40_49_48_63_61_NoWaters	5	C-C	5.194	52	31	62	0.00307692	5_CA	6_S
3GSO_P_36_38_40_49_48_63_61_NoWaters	6	C-O	1.233	12	32	33	0.00307692	5_CB	5_B
3GSO_P_36_38_40_49_48_63_61_NoWaters	5	C-C	2.479	25	32	34	0.00307692	5_CB	5_S
3GSO_P_36_38_40_49_48_63_61_NoWaters	2	N-C	1.332	13	32	35	0.00307692	5_CB	6_NTERM
3GSO_P_36_38_40_49_48_63_61_NoWaters	5	C-C	2.418	24	32	36	0.00307692	5_CB	6_CA
3GSO_P_36_38_40_49_48_63_61_NoWaters	5	C-C	3.582	36	32	37	0.00307692	5_CB	6_CB
3GSO_P_36_38_40_49_48_63_61_NoWaters	6	C-O	4.287	43	32	38	0.00307692	5_CB	6_B
3GSO_P_36_38_40_49_48_63_61_NoWaters	5	C-C	3.322	33	32	39	0.00307692	5_CB	6_S
3GSO_P_36_38_40_49_48_63_61_NoWaters	2	N-C	4.239	42	32	40	0.00307692	5_CB	7_NTERM
3GSO_P_36_38_40_49_48_63_61_NoWaters	5	C-C	5.478	55	32	41	0.00307692	5_CB	7_CA
3GSO_P_36_38_40_49_48_63_61_NoWaters	5	C-C	6.571	66	32	42	0.00307692	5_CB	7_CB
3GSO_P_36_38_40_49_48_63_61_NoWaters	6	C-O	6.805	68	32	43	0.00307692	5_CB	7_B
3GSO_P_36_38_40_49_48_63_61_NoWaters	5	C-C	6.172	62	32	44	0.00307692	5_CB	7_S
3GSO_P_36_38_40_49_48_63_61_NoWaters	5	C-C	3.54	35	32	58	0.00307692	5_CB	5_S
3GSO_P_36_38_40_49_48_63_61_NoWaters	7	C-S	4.822	48	32	59	0.00307692	5_CB	5_S
3GSO_P_36_38_40_49_48_63_61_NoWaters	5	C-C	5.626	56	32	60	0.00307692	5_CB	5_S
3GSO_P_36_38_40_49_48_63_61_NoWaters	5	C-C	3.339	33	32	61	0.00307692	5_CB	6_S
3GSO_P_36_38_40_49_48_63_61_NoWaters	5	C-C	4.212	42	32	62	0.00307692	5_CB	6_S
3GSO_P_36_38_40_49_48_63_61_NoWaters	6	C-O	3.231	32	33	34	0.00307692	5_B	5_S
3GSO_P_36_38_40_49_48_63_61_NoWaters	3	N-O	2.263	23	33	35	0.00307692	5_B	6_NTERM
3GSO_P_36_38_40_49_48_63_61_NoWaters	6	C-O	2.766	28	33	36	0.00307692	5_B	6_CA
3GSO_P_36_38_40_49_48_63_61_NoWaters	6	C-O	4.034	40	33	37	0.00307692	5_B	6_CB
3GSO_P_36_38_40_49_48_63_61_NoWaters	8	O-O	4.975	50	33	38	0.00307692	5_B	6_B
3GSO_P_36_38_40_49_48_63_61_NoWaters	6	C-O	3.545	35	33	39	0.00307692	5_B	6_S
3GSO_P_36_38_40_49_48_63_61_NoWaters	3	N-O	4.413	44	33	40	0.00307692	5_B	7_NTERM
3GSO_P_36_38_40_49_48_63_61_NoWaters	6	C-O	5.733	57	33	41	0.00307692	5_B	7_CA
3GSO_P_36_38_40_49_48_63_61_NoWaters	6	C-O	6.83	68	33	42	0.00307692	5_B	7_CB
3GSO_P_36_38_40_49_48_63_61_NoWaters	8	O-O	6.919	69	33	43	0.00307692	5_B	7_B
3GSO_P_36_38_40_49_48_63_61_NoWaters	6	C-O	6.215	62	33	44	0.00307692	5_B	7_S
3GSO_P_36_38_40_49_48_63_61_NoWaters	6	C-O	4.48	45	33	58	0.00307692	5_B	5_S
3GSO_P_36_38_40_49_48_63_61_NoWaters	9	O-S	5.785	58	33	59	0.00307692	5_B	5_S
3GSO_P_36_38_40_49_48_63_61_NoWaters	6	C-O	6.321	63	33	60	0.00307692	5_B	5_S
3GSO_P_36_38_40_49_48_63_61_NoWaters	6	C-O	3.587	36	33	61	0.00307692	5_B	6_S
3GSO_P_36_38_40_49_48_63_61_NoWaters	6	C-O	4.75	47	33	62	0.00307692	5_B	6_S
3GSO_P_36_38_40_49_48_63_61_NoWaters	2	N-C	3.154	32	34	35	0.00307692	5_S	6_NTERM
3GSO_P_36_38_40_49_48_63_61_NoWaters	5	C-C	4.458	45	34	36	0.00307692	5_S	6_CA
3GSO_P_36_38_40_49_48_63_61_NoWaters	5	C-C	5.061	51	34	37	0.00307692	5_S	6_CB
3GSO_P_36_38_40_49_48_63_61_NoWaters	6	C-O	5.474	55	34	38	0.00307692	5_S	6_B
3GSO_P_36_38_40_49_48_63_61_NoWaters	5	C-C	5.6	56	34	39	0.00307692	5_S	6_S
3GSO_P_36_38_40_49_48_63_61_NoWaters	2	N-C	5.564	56	34	40	0.00307692	5_S	7_NTERM
3GSO_P_36_38_40_49_48_63_61_NoWaters	5	C-C	6.396	64	34	41	0.00307692	5_S	7_CA
3GSO_P_36_38_40_49_48_63_61_NoWaters	5	C-C	6.877	69	34	44	0.00307692	5_S	7_S
3GSO_P_36_38_40_49_48_63_61_NoWaters	5	C-C	1.42	14	34	58	0.00307692	5_S	5_S
3GSO_P_36_38_40_49_48_63_61_NoWaters	7	C-S	2.735	27	34	59	0.00307692	5_S	5_S
3GSO_P_36_38_40_49_48_63_61_NoWaters	5	C-C	3.274	33	34	60	0.00307692	5_S	5_S
3GSO_P_36_38_40_49_48_63_61_NoWaters	5	C-C	5.625	56	34	61	0.00307692	5_S	6_S
3GSO_P_36_38_40_49_48_63_61_NoWaters	5	C-C	6.18	62	34	62	0.00307692	5_S	6_S
3GSO_P_36_38_40_49_48_63_61_NoWaters	2	N-C	1.45	15	35	36	0.00307692	6_NTERM	6_CA
3GSO_P_36_38_40_49_48_63_61_NoWaters	2	N-C	2.452	25	35	37	0.00307692	6_NTERM	6_CB
3GSO_P_36_38_40_49_48_63_61_NoWaters	3	N-O	3.005	30	35	38	0.00307692	6_NTERM	6_B
3GSO_P_36_38_40_49_48_63_61_NoWaters	2	N-C	2.491	25	35	39	0.00307692	6_NTERM	6_S
3GSO_P_36_38_40_49_48_63_61_NoWaters	1	N-N	3.381	34	35	40	0.00307692	6_NTERM	7_NTERM
3GSO_P_36_38_40_49_48_63_61_NoWaters	2	N-C	4.586	46	35	41	0.00307692	6_NTERM	7_CA
3GSO_P_36_38_40_49_48_63_61_NoWaters	2	N-C	5.534	55	35	42	0.00307692	6_NTERM	7_CB
3GSO_P_36_38_40_49_48_63_61_NoWaters	3	N-O	5.798	58	35	43	0.00307692	6_NTERM	7_B
3GSO_P_36_38_40_49_48_63_61_NoWaters	2	N-C	5.543	55	35	44	0.00307692	6_NTERM	7_S
3GSO_P_36_38_40_49_48_63_61_NoWaters	1	N-N	6.364	64	35	45	0.00307692	6_NTERM	8_NTERM
3GSO_P_36_38_40_49_48_63_61_NoWaters	2	N-C	3.782	38	35	58	0.00307692	6_NTERM	5_S
3GSO_P_36_38_40_49_48_63_61_NoWaters	4	N-S	5.137	51	35	59	0.00307692	6_NTERM	5_S
3GSO_P_36_38_40_49_48_63_61_NoWaters	2	N-C	6.259	63	35	60	0.00307692	6_NTERM	5_S
3GSO_P_36_38_40_49_48_63_61_NoWaters	2	N-C	2.858	29	35	61	0.00307692	6_NTERM	6_S
3GSO_P_36_38_40_49_48_63_61_NoWaters	2	N-C	3.141	31	35	62	0.00307692	6_NTERM	6_S
3GSO_P_36_38_40_49_48_63_61_NoWaters	5	C-C	1.525	15	36	37	0.00307692	6_CA	6_CB
3GSO_P_36_38_40_49_48_63_61_NoWaters	6	C-O	2.429	24	36	38	0.00307692	6_CA	6_B
3GSO_P_36_38_40_49_48_63_61_NoWaters	5	C-C	1.556	16	36	39	0.00307692	6_CA	6_S
3GSO_P_36_38_40_49_48_63_61_NoWaters	2	N-C	2.404	24	36	40	0.00307692	6_CA	7_NTERM
3GSO_P_36_38_40_49_48_63_61_NoWaters	5	C-C	3.771	38	36	41	0.00307692	6_CA	7_CA
3GSO_P_36_38_40_49_48_63_61_NoWaters	5	C-C	4.507	45	36	42	0.00307692	6_CA	7_CB
3GSO_P_36_38_40_49_48_63_61_NoWaters	6	C-O	4.556	46	36	43	0.00307692	6_CA	7_B
3GSO_P_36_38_40_49_48_63_61_NoWaters	5	C-C	4.798	48	36	44	0.00307692	6_CA	7_S
3GSO_P_36_38_40_49_48_63_61_NoWaters	2	N-C	5.495	55	36	45	0.00307692	6_CA	8_NTERM
3GSO_P_36_38_40_49_48_63_61_NoWaters	5	C-C	6.63	66	36	46	0.00307692	6_CA	8_CA
3GSO_P_36_38_40_49_48_63_61_NoWaters	5	C-C	5.081	51	36	58	0.00307692	6_CA	5_S
3GSO_P_36_38_40_49_48_63_61_NoWaters	7	C-S	6.537	65	36	59	0.00307692	6_CA	5_S
3GSO_P_36_38_40_49_48_63_61_NoWaters	5	C-C	2.593	26	36	61	0.00307692	6_CA	6_S
3GSO_P_36_38_40_49_48_63_61_NoWaters	5	C-C	2.539	25	36	62	0.00307692	6_CA	6_S
3GSO_P_36_38_40_49_48_63_61_NoWaters	6	C-O	1.24	12	37	38	0.00307692	6_CB	6_B
3GSO_P_36_38_40_49_48_63_61_NoWaters	5	C-C	2.591	26	37	39	0.00307692	6_CB	6_S
3GSO_P_36_38_40_49_48_63_61_NoWaters	2	N-C	1.329	13	37	40	0.00307692	6_CB	7_NTERM
3GSO_P_36_38_40_49_48_63_61_NoWaters	5	C-C	2.417	24	37	41	0.00307692	6_CB	7_CA
3GSO_P_36_38_40_49_48_63_61_NoWaters	5	C-C	3.107	31	37	42	0.00307692	6_CB	7_CB
3GSO_P_36_38_40_49_48_63_61_NoWaters	6	C-O	3.396	34	37	43	0.00307692	6_CB	7_B
3GSO_P_36_38_40_49_48_63_61_NoWaters	5	C-C	3.694	37	37	44	0.00307692	6_CB	7_S
3GSO_P_36_38_40_49_48_63_61_NoWaters	2	N-C	4.003	40	37	45	0.00307692	6_CB	8_NTERM
3GSO_P_36_38_40_49_48_63_61_NoWaters	5	C-C	5.191	52	37	46	0.00307692	6_CB	8_CA
3GSO_P_36_38_40_49_48_63_61_NoWaters	5	C-C	6.211	62	37	47	0.00307692	6_CB	8_CB
3GSO_P_36_38_40_49_48_63_61_NoWaters	6	C-O	6.469	65	37	48	0.00307692	6_CB	8_B
3GSO_P_36_38_40_49_48_63_61_NoWaters	5	C-C	6.087	61	37	49	0.00307692	6_CB	8_S
3GSO_P_36_38_40_49_48_63_61_NoWaters	5	C-C	5.356	54	37	58	0.00307692	6_CB	5_S
3GSO_P_36_38_40_49_48_63_61_NoWaters	7	C-S	6.916	69	37	59	0.00307692	6_CB	5_S
3GSO_P_36_38_40_49_48_63_61_NoWaters	5	C-C	3.851	39	37	61	0.00307692	6_CB	6_S
3GSO_P_36_38_40_49_48_63_61_NoWaters	5	C-C	3.014	30	37	62	0.00307692	6_CB	6_S
3GSO_P_36_38_40_49_48_63_61_NoWaters	5	C-C	6.823	68	37	63	0.00307692	6_CB	8_S
3GSO_P_36_38_40_49_48_63_61_NoWaters	6	C-O	3.14	31	38	39	0.00307692	6_B	6_S
3GSO_P_36_38_40_49_48_63_61_NoWaters	3	N-O	2.256	23	38	40	0.00307692	6_B	7_NTERM
3GSO_P_36_38_40_49_48_63_61_NoWaters	6	C-O	2.751	28	38	41	0.00307692	6_B	7_CA
3GSO_P_36_38_40_49_48_63_61_NoWaters	6	C-O	3.114	31	38	42	0.00307692	6_B	7_CB
3GSO_P_36_38_40_49_48_63_61_NoWaters	8	O-O	3.585	36	38	43	0.00307692	6_B	7_B
3GSO_P_36_38_40_49_48_63_61_NoWaters	6	C-O	4.234	42	38	44	0.00307692	6_B	7_S
3GSO_P_36_38_40_49_48_63_61_NoWaters	3	N-O	3.631	36	38	45	0.00307692	6_B	8_NTERM
3GSO_P_36_38_40_49_48_63_61_NoWaters	6	C-O	4.704	47	38	46	0.00307692	6_B	8_CA
3GSO_P_36_38_40_49_48_63_61_NoWaters	6	C-O	5.944	59	38	47	0.00307692	6_B	8_CB
3GSO_P_36_38_40_49_48_63_61_NoWaters	8	O-O	6.327	63	38	48	0.00307692	6_B	8_B
3GSO_P_36_38_40_49_48_63_61_NoWaters	6	C-O	5.355	54	38	49	0.00307692	6_B	8_S
3GSO_P_36_38_40_49_48_63_61_NoWaters	3	N-O	6.861	69	38	50	0.00307692	6_B	9_NTERM
3GSO_P_36_38_40_49_48_63_61_NoWaters	6	C-O	5.478	55	38	58	0.00307692	6_B	5_S
3GSO_P_36_38_40_49_48_63_61_NoWaters	9	O-S	6.885	69	38	59	0.00307692	6_B	5_S
3GSO_P_36_38_40_49_48_63_61_NoWaters	6	C-O	4.265	43	38	61	0.00307692	6_B	6_S
3GSO_P_36_38_40_49_48_63_61_NoWaters	6	C-O	2.937	29	38	62	0.00307692	6_B	6_S
3GSO_P_36_38_40_49_48_63_61_NoWaters	6	C-O	6.092	61	38	63	0.00307692	6_B	8_S
3GSO_P_36_38_40_49_48_63_61_NoWaters	8	O-O	6.27	63	38	64	0.00307692	6_B	8_S
3GSO_P_36_38_40_49_48_63_61_NoWaters	2	N-C	3.526	35	39	40	0.00307692	6_S	7_NTERM
3GSO_P_36_38_40_49_48_63_61_NoWaters	5	C-C	4.842	48	39	41	0.00307692	6_S	7_CA
3GSO_P_36_38_40_49_48_63_61_NoWaters	5	C-C	5.182	52	39	42	0.00307692	6_S	7_CB
3GSO_P_36_38_40_49_48_63_61_NoWaters	6	C-O	4.927	49	39	43	0.00307692	6_S	7_B
3GSO_P_36_38_40_49_48_63_61_NoWaters	5	C-C	5.972	60	39	44	0.00307692	6_S	7_S
3GSO_P_36_38_40_49_48_63_61_NoWaters	2	N-C	6.154	62	39	45	0.00307692	6_S	8_NTERM
3GSO_P_36_38_40_49_48_63_61_NoWaters	5	C-C	6.251	63	39	58	0.00307692	6_S	5_S
3GSO_P_36_38_40_49_48_63_61_NoWaters	5	C-C	1.432	14	39	61	0.00307692	6_S	6_S
3GSO_P_36_38_40_49_48_63_61_NoWaters	5	C-C	1.508	15	39	62	0.00307692	6_S	6_S
3GSO_P_36_38_40_49_48_63_61_NoWaters	2	N-C	1.454	15	40	41	0.00307692	7_NTERM	7_CA
3GSO_P_36_38_40_49_48_63_61_NoWaters	2	N-C	2.436	24	40	42	0.00307692	7_NTERM	7_CB
3GSO_P_36_38_40_49_48_63_61_NoWaters	3	N-O	2.763	28	40	43	0.00307692	7_NTERM	7_B
3GSO_P_36_38_40_49_48_63_61_NoWaters	2	N-C	2.465	25	40	44	0.00307692	7_NTERM	7_S
3GSO_P_36_38_40_49_48_63_61_NoWaters	1	N-N	3.546	35	40	45	0.00307692	7_NTERM	8_NTERM
3GSO_P_36_38_40_49_48_63_61_NoWaters	2	N-C	4.834	48	40	46	0.00307692	7_NTERM	8_CA
3GSO_P_36_38_40_49_48_63_61_NoWaters	2	N-C	5.583	56	40	47	0.00307692	7_NTERM	8_CB
3GSO_P_36_38_40_49_48_63_61_NoWaters	3	N-O	5.652	57	40	48	0.00307692	7_NTERM	8_B
3GSO_P_36_38_40_49_48_63_61_NoWaters	2	N-C	5.905	59	40	49	0.00307692	7_NTERM	8_S
3GSO_P_36_38_40_49_48_63_61_NoWaters	1	N-N	6.535	65	40	50	0.00307692	7_NTERM	9_NTERM
3GSO_P_36_38_40_49_48_63_61_NoWaters	2	N-C	5.919	59	40	58	0.00307692	7_NTERM	5_S
3GSO_P_36_38_40_49_48_63_61_NoWaters	2	N-C	4.858	49	40	61	0.00307692	7_NTERM	6_S
3GSO_P_36_38_40_49_48_63_61_NoWaters	2	N-C	4.188	42	40	62	0.00307692	7_NTERM	6_S
3GSO_P_36_38_40_49_48_63_61_NoWaters	2	N-C	6.576	66	40	63	0.00307692	7_NTERM	8_S
3GSO_P_36_38_40_49_48_63_61_NoWaters	3	N-O	6.983	70	40	64	0.00307692	7_NTERM	8_S
3GSO_P_36_38_40_49_48_63_61_NoWaters	5	C-C	1.518	15	41	42	0.00307692	7_CA	7_CB
3GSO_P_36_38_40_49_48_63_61_NoWaters	6	C-O	2.392	24	41	43	0.00307692	7_CA	7_B
3GSO_P_36_38_40_49_48_63_61_NoWaters	5	C-C	1.545	15	41	44	0.00307692	7_CA	7_S
3GSO_P_36_38_40_49_48_63_61_NoWaters	2	N-C	2.403	24	41	45	0.00307692	7_CA	8_NTERM
3GSO_P_36_38_40_49_48_63_61_NoWaters	5	C-C	3.803	38	41	46	0.00307692	7_CA	8_CA
3GSO_P_36_38_40_49_48_63_61_NoWaters	5	C-C	4.463	45	41	47	0.00307692	7_CA	8_CB
3GSO_P_36_38_40_49_48_63_61_NoWaters	6	C-O	4.383	44	41	48	0.00307692	7_CA	8_B
3GSO_P_36_38_40_49_48_63_61_NoWaters	5	C-C	4.813	48	41	49	0.00307692	7_CA	8_S
3GSO_P_36_38_40_49_48_63_61_NoWaters	2	N-C	5.567	56	41	50	0.00307692	7_CA	9_NTERM
3GSO_P_36_38_40_49_48_63_61_NoWaters	5	C-C	6.55	66	41	51	0.00307692	7_CA	9_CA
3GSO_P_36_38_40_49_48_63_61_NoWaters	5	C-C	6.504	65	41	58	0.00307692	7_CA	5_S
3GSO_P_36_38_40_49_48_63_61_NoWaters	5	C-C	6.194	62	41	61	0.00307692	7_CA	6_S
3GSO_P_36_38_40_49_48_63_61_NoWaters	5	C-C	5.247	52	41	62	0.00307692	7_CA	6_S
3GSO_P_36_38_40_49_48_63_61_NoWaters	5	C-C	5.357	54	41	63	0.00307692	7_CA	8_S
3GSO_P_36_38_40_49_48_63_61_NoWaters	6	C-O	6.08	61	41	64	0.00307692	7_CA	8_S
3GSO_P_36_38_40_49_48_63_61_NoWaters	6	C-O	1.232	12	42	43	0.00307692	7_CB	7_B
3GSO_P_36_38_40_49_48_63_61_NoWaters	5	C-C	2.523	25	42	44	0.00307692	7_CB	7_S
3GSO_P_36_38_40_49_48_63_61_NoWaters	2	N-C	1.331	13	42	45	0.00307692	7_CB	8_NTERM
3GSO_P_36_38_40_49_48_63_61_NoWaters	5	C-C	2.472	25	42	46	0.00307692	7_CB	8_CA
3GSO_P_36_38_40_49_48_63_61_NoWaters	5	C-C	3.162	32	42	47	0.00307692	7_CB	8_CB
3GSO_P_36_38_40_49_48_63_61_NoWaters	6	C-O	3.387	34	42	48	0.00307692	7_CB	8_B
3GSO_P_36_38_40_49_48_63_61_NoWaters	5	C-C	3.731	37	42	49	0.00307692	7_CB	8_S
3GSO_P_36_38_40_49_48_63_61_NoWaters	2	N-C	4.16	42	42	50	0.00307692	7_CB	9_NTERM
3GSO_P_36_38_40_49_48_63_61_NoWaters	5	C-C	5.253	53	42	51	0.00307692	7_CB	9_CA
3GSO_P_36_38_40_49_48_63_61_NoWaters	5	C-C	6.253	63	42	52	0.00307692	7_CB	9_CTERM
3GSO_P_36_38_40_49_48_63_61_NoWaters	5	C-C	6.304	63	42	54	0.00307692	7_CB	9_S
3GSO_P_36_38_40_49_48_63_61_NoWaters	5	C-C	6	60	42	55	0.00307692	7_CB	9_S
3GSO_P_36_38_40_49_48_63_61_NoWaters	6	C-O	6.435	64	42	57	0.00307692	7_CB	9_B
3GSO_P_36_38_40_49_48_63_61_NoWaters	5	C-C	6.589	66	42	61	0.00307692	7_CB	6_S
3GSO_P_36_38_40_49_48_63_61_NoWaters	5	C-C	5.336	53	42	62	0.00307692	7_CB	6_S
3GSO_P_36_38_40_49_48_63_61_NoWaters	5	C-C	4.464	45	42	63	0.00307692	7_CB	8_S
3GSO_P_36_38_40_49_48_63_61_NoWaters	6	C-O	4.782	48	42	64	0.00307692	7_CB	8_S
3GSO_P_36_38_40_49_48_63_61_NoWaters	6	C-O	3.203	32	43	44	0.00307692	7_B	7_S
3GSO_P_36_38_40_49_48_63_61_NoWaters	3	N-O	2.271	23	43	45	0.00307692	7_B	8_NTERM
3GSO_P_36_38_40_49_48_63_61_NoWaters	6	C-O	2.873	29	43	46	0.00307692	7_B	8_CA
3GSO_P_36_38_40_49_48_63_61_NoWaters	6	C-O	3.322	33	43	47	0.00307692	7_B	8_CB
3GSO_P_36_38_40_49_48_63_61_NoWaters	8	O-O	3.744	37	43	48	0.00307692	7_B	8_B
3GSO_P_36_38_40_49_48_63_61_NoWaters	6	C-O	4.336	43	43	49	0.00307692	7_B	8_S
3GSO_P_36_38_40_49_48_63_61_NoWaters	3	N-O	3.974	40	43	50	0.00307692	7_B	9_NTERM
3GSO_P_36_38_40_49_48_63_61_NoWaters	6	C-O	4.995	50	43	51	0.00307692	7_B	9_CA
3GSO_P_36_38_40_49_48_63_61_NoWaters	6	C-O	6.222	62	43	52	0.00307692	7_B	9_CTERM
3GSO_P_36_38_40_49_48_63_61_NoWaters	6	C-O	5.794	58	43	54	0.00307692	7_B	9_S
3GSO_P_36_38_40_49_48_63_61_NoWaters	6	C-O	5.234	52	43	55	0.00307692	7_B	9_S
3GSO_P_36_38_40_49_48_63_61_NoWaters	6	C-O	6.585	66	43	56	0.00307692	7_B	9_S
3GSO_P_36_38_40_49_48_63_61_NoWaters	8	O-O	6.572	66	43	57	0.00307692	7_B	9_B
3GSO_P_36_38_40_49_48_63_61_NoWaters	6	C-O	6.348	63	43	61	0.00307692	7_B	6_S
3GSO_P_36_38_40_49_48_63_61_NoWaters	6	C-O	5.159	52	43	62	0.00307692	7_B	6_S
3GSO_P_36_38_40_49_48_63_61_NoWaters	6	C-O	5.208	52	43	63	0.00307692	7_B	8_S
3GSO_P_36_38_40_49_48_63_61_NoWaters	8	O-O	5.011	50	43	64	0.00307692	7_B	8_S
3GSO_P_36_38_40_49_48_63_61_NoWaters	2	N-C	3.28	33	44	45	0.00307692	7_S	8_NTERM
3GSO_P_36_38_40_49_48_63_61_NoWaters	5	C-C	4.568	46	44	46	0.00307692	7_S	8_CA
3GSO_P_36_38_40_49_48_63_61_NoWaters	5	C-C	4.767	48	44	47	0.00307692	7_S	8_CB
3GSO_P_36_38_40_49_48_63_61_NoWaters	6	C-O	4.306	43	44	48	0.00307692	7_S	8_B
3GSO_P_36_38_40_49_48_63_61_NoWaters	5	C-C	5.605	56	44	49	0.00307692	7_S	8_S
3GSO_P_36_38_40_49_48_63_61_NoWaters	2	N-C	5.883	59	44	50	0.00307692	7_S	9_NTERM
3GSO_P_36_38_40_49_48_63_61_NoWaters	5	C-C	6.571	66	44	51	0.00307692	7_S	9_CA
3GSO_P_36_38_40_49_48_63_61_NoWaters	5	C-C	6.605	66	44	62	0.00307692	7_S	6_S
3GSO_P_36_38_40_49_48_63_61_NoWaters	5	C-C	5.963	60	44	63	0.00307692	7_S	8_S
3GSO_P_36_38_40_49_48_63_61_NoWaters	6	C-O	6.962	70	44	64	0.00307692	7_S	8_S
3GSO_P_36_38_40_49_48_63_61_NoWaters	2	N-C	1.456	15	45	46	0.00307692	8_NTERM	8_CA
3GSO_P_36_38_40_49_48_63_61_NoWaters	2	N-C	2.456	25	45	47	0.00307692	8_NTERM	8_CB
3GSO_P_36_38_40_49_48_63_61_NoWaters	3	N-O	2.766	28	45	48	0.00307692	8_NTERM	8_B
3GSO_P_36_38_40_49_48_63_61_NoWaters	2	N-C	2.461	25	45	49	0.00307692	8_NTERM	8_S
3GSO_P_36_38_40_49_48_63_61_NoWaters	1	N-N	3.619	36	45	50	0.00307692	8_NTERM	9_NTERM
3GSO_P_36_38_40_49_48_63_61_NoWaters	2	N-C	4.834	48	45	51	0.00307692	8_NTERM	9_CA
3GSO_P_36_38_40_49_48_63_61_NoWaters	2	N-C	5.605	56	45	52	0.00307692	8_NTERM	9_CTERM
3GSO_P_36_38_40_49_48_63_61_NoWaters	3	N-O	6.651	67	45	53	0.00307692	8_NTERM	9_B
3GSO_P_36_38_40_49_48_63_61_NoWaters	2	N-C	6.031	60	45	54	0.00307692	8_NTERM	9_S
3GSO_P_36_38_40_49_48_63_61_NoWaters	2	N-C	6.023	60	45	55	0.00307692	8_NTERM	9_S
3GSO_P_36_38_40_49_48_63_61_NoWaters	2	N-C	6.592	66	45	56	0.00307692	8_NTERM	9_S
3GSO_P_36_38_40_49_48_63_61_NoWaters	3	N-O	5.563	56	45	57	0.00307692	8_NTERM	9_B
3GSO_P_36_38_40_49_48_63_61_NoWaters	2	N-C	6.048	60	45	62	0.00307692	8_NTERM	6_S
3GSO_P_36_38_40_49_48_63_61_NoWaters	2	N-C	3.138	31	45	63	0.00307692	8_NTERM	8_S
3GSO_P_36_38_40_49_48_63_61_NoWaters	3	N-O	3.727	37	45	64	0.00307692	8_NTERM	8_S
3GSO_P_36_38_40_49_48_63_61_NoWaters	5	C-C	1.534	15	46	47	0.00307692	8_CA	8_CB
3GSO_P_36_38_40_49_48_63_61_NoWaters	6	C-O	2.394	24	46	48	0.00307692	8_CA	8_B
3GSO_P_36_38_40_49_48_63_61_NoWaters	5	C-C	1.551	16	46	49	0.00307692	8_CA	8_S
3GSO_P_36_38_40_49_48_63_61_NoWaters	2	N-C	2.466	25	46	50	0.00307692	8_CA	9_NTERM
3GSO_P_36_38_40_49_48_63_61_NoWaters	5	C-C	3.838	38	46	51	0.00307692	8_CA	9_CA
3GSO_P_36_38_40_49_48_63_61_NoWaters	5	C-C	4.579	46	46	52	0.00307692	8_CA	9_CTERM
3GSO_P_36_38_40_49_48_63_61_NoWaters	6	C-O	5.739	57	46	53	0.00307692	8_CA	9_B
3GSO_P_36_38_40_49_48_63_61_NoWaters	5	C-C	4.966	50	46	54	0.00307692	8_CA	9_S
3GSO_P_36_38_40_49_48_63_61_NoWaters	5	C-C	5.132	51	46	55	0.00307692	8_CA	9_S
3GSO_P_36_38_40_49_48_63_61_NoWaters	5	C-C	5.313	53	46	56	0.00307692	8_CA	9_S
3GSO_P_36_38_40_49_48_63_61_NoWaters	6	C-O	4.439	44	46	57	0.00307692	8_CA	9_B
3GSO_P_36_38_40_49_48_63_61_NoWaters	5	C-C	6.766	68	46	62	0.00307692	8_CA	6_S
3GSO_P_36_38_40_49_48_63_61_NoWaters	5	C-C	2.462	25	46	63	0.00307692	8_CA	8_S
3GSO_P_36_38_40_49_48_63_61_NoWaters	6	C-O	2.425	24	46	64	0.00307692	8_CA	8_S
3GSO_P_36_38_40_49_48_63_61_NoWaters	6	C-O	1.23	12	47	48	0.00307692	8_CB	8_B
3GSO_P_36_38_40_49_48_63_61_NoWaters	5	C-C	2.516	25	47	49	0.00307692	8_CB	8_S
3GSO_P_36_38_40_49_48_63_61_NoWaters	2	N-C	1.336	13	47	50	0.00307692	8_CB	9_NTERM
3GSO_P_36_38_40_49_48_63_61_NoWaters	5	C-C	2.434	24	47	51	0.00307692	8_CB	9_CA
3GSO_P_36_38_40_49_48_63_61_NoWaters	5	C-C	3.186	32	47	52	0.00307692	8_CB	9_CTERM
3GSO_P_36_38_40_49_48_63_61_NoWaters	6	C-O	4.282	43	47	53	0.00307692	8_CB	9_B
3GSO_P_36_38_40_49_48_63_61_NoWaters	5	C-C	3.754	38	47	54	0.00307692	8_CB	9_S
3GSO_P_36_38_40_49_48_63_61_NoWaters	5	C-C	4.125	41	47	55	0.00307692	8_CB	9_S
3GSO_P_36_38_40_49_48_63_61_NoWaters	5	C-C	4.357	44	47	56	0.00307692	8_CB	9_S
3GSO_P_36_38_40_49_48_63_61_NoWaters	6	C-O	3.295	33	47	57	0.00307692	8_CB	9_B
3GSO_P_36_38_40_49_48_63_61_NoWaters	5	C-C	3.029	30	47	63	0.00307692	8_CB	8_S
3GSO_P_36_38_40_49_48_63_61_NoWaters	6	C-O	3.09	31	47	64	0.00307692	8_CB	8_S
3GSO_P_36_38_40_49_48_63_61_NoWaters	6	C-O	3.179	32	48	49	0.00307692	8_B	8_S
3GSO_P_36_38_40_49_48_63_61_NoWaters	3	N-O	2.244	22	48	50	0.00307692	8_B	9_NTERM
3GSO_P_36_38_40_49_48_63_61_NoWaters	6	C-O	2.735	27	48	51	0.00307692	8_B	9_CA
3GSO_P_36_38_40_49_48_63_61_NoWaters	6	C-O	3.168	32	48	52	0.00307692	8_B	9_CTERM
3GSO_P_36_38_40_49_48_63_61_NoWaters	8	O-O	4.03	40	48	53	0.00307692	8_B	9_B
3GSO_P_36_38_40_49_48_63_61_NoWaters	6	C-O	4.234	42	48	54	0.00307692	8_B	9_S
3GSO_P_36_38_40_49_48_63_61_NoWaters	6	C-O	4.704	47	48	55	0.00307692	8_B	9_S
3GSO_P_36_38_40_49_48_63_61_NoWaters	6	C-O	5.06	51	48	56	0.00307692	8_B	9_S
3GSO_P_36_38_40_49_48_63_61_NoWaters	8	O-O	3.366	34	48	57	0.00307692	8_B	9_B
3GSO_P_36_38_40_49_48_63_61_NoWaters	6	C-O	3.348	33	48	63	0.00307692	8_B	8_S
3GSO_P_36_38_40_49_48_63_61_NoWaters	8	O-O	4.101	41	48	64	0.00307692	8_B	8_S
3GSO_P_36_38_40_49_48_63_61_NoWaters	2	N-C	3.293	33	49	50	0.00307692	8_S	9_NTERM
3GSO_P_36_38_40_49_48_63_61_NoWaters	5	C-C	4.58	46	49	51	0.00307692	8_S	9_CA
3GSO_P_36_38_40_49_48_63_61_NoWaters	5	C-C	4.891	49	49	52	0.00307692	8_S	9_CTERM
3GSO_P_36_38_40_49_48_63_61_NoWaters	6	C-O	6.081	61	49	53	0.00307692	8_S	9_B
3GSO_P_36_38_40_49_48_63_61_NoWaters	5	C-C	5.736	57	49	54	0.00307692	8_S	9_S
3GSO_P_36_38_40_49_48_63_61_NoWaters	5	C-C	6.189	62	49	55	0.00307692	8_S	9_S
3GSO_P_36_38_40_49_48_63_61_NoWaters	5	C-C	5.77	58	49	56	0.00307692	8_S	9_S
3GSO_P_36_38_40_49_48_63_61_NoWaters	6	C-O	4.351	44	49	57	0.00307692	8_S	9_B
3GSO_P_36_38_40_49_48_63_61_NoWaters	5	C-C	1.124	11	49	63	0.00307692	8_S	8_S
3GSO_P_36_38_40_49_48_63_61_NoWaters	6	C-O	1.715	17	49	64	0.00307692	8_S	8_S
3GSO_P_36_38_40_49_48_63_61_NoWaters	2	N-C	1.472	15	50	51	0.00307692	9_NTERM	9_CA
3GSO_P_36_38_40_49_48_63_61_NoWaters	2	N-C	2.536	25	50	52	0.00307692	9_NTERM	9_CTERM
3GSO_P_36_38_40_49_48_63_61_NoWaters	3	N-O	3.681	37	50	53	0.00307692	9_NTERM	9_B
3GSO_P_36_38_40_49_48_63_61_NoWaters	2	N-C	2.524	25	50	54	0.00307692	9_NTERM	9_S
3GSO_P_36_38_40_49_48_63_61_NoWaters	2	N-C	3.008	30	50	55	0.00307692	9_NTERM	9_S
3GSO_P_36_38_40_49_48_63_61_NoWaters	2	N-C	3.039	30	50	56	0.00307692	9_NTERM	9_S
3GSO_P_36_38_40_49_48_63_61_NoWaters	3	N-O	2.842	28	50	57	0.00307692	9_NTERM	9_B
3GSO_P_36_38_40_49_48_63_61_NoWaters	2	N-C	3.854	39	50	63	0.00307692	9_NTERM	8_S
3GSO_P_36_38_40_49_48_63_61_NoWaters	3	N-O	3.159	32	50	64	0.00307692	9_NTERM	8_S
3GSO_P_36_38_40_49_48_63_61_NoWaters	5	C-C	1.532	15	51	52	0.00307692	9_CA	9_CTERM
3GSO_P_36_38_40_49_48_63_61_NoWaters	6	C-O	2.418	24	51	53	0.00307692	9_CA	9_B
3GSO_P_36_38_40_49_48_63_61_NoWaters	5	C-C	1.552	16	51	54	0.00307692	9_CA	9_S
3GSO_P_36_38_40_49_48_63_61_NoWaters	5	C-C	2.505	25	51	55	0.00307692	9_CA	9_S
3GSO_P_36_38_40_49_48_63_61_NoWaters	5	C-C	2.534	25	51	56	0.00307692	9_CA	9_S
3GSO_P_36_38_40_49_48_63_61_NoWaters	6	C-O	2.421	24	51	57	0.00307692	9_CA	9_B
3GSO_P_36_38_40_49_48_63_61_NoWaters	5	C-C	4.924	49	51	63	0.00307692	9_CA	8_S
3GSO_P_36_38_40_49_48_63_61_NoWaters	6	C-O	4.439	44	51	64	0.00307692	9_CA	8_S
3GSO_P_36_38_40_49_48_63_61_NoWaters	6	C-O	1.257	13	52	53	0.00307692	9_CTERM	9_B
3GSO_P_36_38_40_49_48_63_61_NoWaters	5	C-C	2.484	25	52	54	0.00307692	9_CTERM	9_S
3GSO_P_36_38_40_49_48_63_61_NoWaters	5	C-C	3.814	38	52	55	0.00307692	9_CTERM	9_S
3GSO_P_36_38_40_49_48_63_61_NoWaters	5	C-C	2.99	30	52	56	0.00307692	9_CTERM	9_S
3GSO_P_36_38_40_49_48_63_61_NoWaters	6	C-O	1.23	12	52	57	0.00307692	9_CTERM	9_B
3GSO_P_36_38_40_49_48_63_61_NoWaters	5	C-C	4.901	49	52	63	0.00307692	9_CTERM	8_S
3GSO_P_36_38_40_49_48_63_61_NoWaters	6	C-O	4.8	48	52	64	0.00307692	9_CTERM	8_S
3GSO_P_36_38_40_49_48_63_61_NoWaters	6	C-O	2.984	30	53	54	0.00307692	9_B	9_S
3GSO_P_36_38_40_49_48_63_61_NoWaters	6	C-O	4.31	43	53	55	0.00307692	9_B	9_S
3GSO_P_36_38_40_49_48_63_61_NoWaters	6	C-O	3.621	36	53	56	0.00307692	9_B	9_S
3GSO_P_36_38_40_49_48_63_61_NoWaters	8	O-O	2.131	21	53	57	0.00307692	9_B	9_B
3GSO_P_36_38_40_49_48_63_61_NoWaters	6	C-O	6.004	60	53	63	0.00307692	9_B	8_S
3GSO_P_36_38_40_49_48_63_61_NoWaters	8	O-O	6.049	60	53	64	0.00307692	9_B	8_S
3GSO_P_36_38_40_49_48_63_61_NoWaters	5	C-C	1.494	15	54	55	0.00307692	9_S	9_S
3GSO_P_36_38_40_49_48_63_61_NoWaters	5	C-C	1.528	15	54	56	0.00307692	9_S	9_S
3GSO_P_36_38_40_49_48_63_61_NoWaters	6	C-O	3.388	34	54	57	0.00307692	9_S	9_B
3GSO_P_36_38_40_49_48_63_61_NoWaters	5	C-C	6.197	62	54	63	0.00307692	9_S	8_S
3GSO_P_36_38_40_49_48_63_61_NoWaters	6	C-O	5.208	52	54	64	0.00307692	9_S	8_S
3GSO_P_36_38_40_49_48_63_61_NoWaters	5	C-C	2.5	25	55	56	0.00307692	9_S	9_S
3GSO_P_36_38_40_49_48_63_61_NoWaters	6	C-O	4.723	47	55	57	0.00307692	9_S	9_B
3GSO_P_36_38_40_49_48_63_61_NoWaters	5	C-C	6.849	68	55	63	0.00307692	9_S	8_S
3GSO_P_36_38_40_49_48_63_61_NoWaters	6	C-O	5.682	57	55	64	0.00307692	9_S	8_S
3GSO_P_36_38_40_49_48_63_61_NoWaters	6	C-O	3.43	34	56	57	0.00307692	9_S	9_B
3GSO_P_36_38_40_49_48_63_61_NoWaters	5	C-C	6.22	62	56	63	0.00307692	9_S	8_S
3GSO_P_36_38_40_49_48_63_61_NoWaters	6	C-O	4.832	48	56	64	0.00307692	9_S	8_S
3GSO_P_36_38_40_49_48_63_61_NoWaters	6	C-O	4.176	42	57	63	0.00307692	9_B	8_S
3GSO_P_36_38_40_49_48_63_61_NoWaters	8	O-O	4.214	42	57	64	0.00307692	9_B	8_S
3GSO_P_36_38_40_49_48_63_61_NoWaters	7	C-S	1.815	18	58	59	0.00307692	5_S	5_S
3GSO_P_36_38_40_49_48_63_61_NoWaters	5	C-C	2.819	28	58	60	0.00307692	5_S	5_S
3GSO_P_36_38_40_49_48_63_61_NoWaters	5	C-C	6.355	64	58	61	0.00307692	5_S	6_S
3GSO_P_36_38_40_49_48_63_61_NoWaters	5	C-C	6.55	65	58	62	0.00307692	5_S	6_S
3GSO_P_36_38_40_49_48_63_61_NoWaters	7	C-S	1.796	18	59	60	0.00307692	5_S	5_S
3GSO_P_36_38_40_49_48_63_61_NoWaters	5	C-C	1.955	20	61	62	0.00307692	6_S	6_S
3GSO_P_36_38_40_49_48_63_61_NoWaters	6	C-O	2.413	24	63	64	0.00307692	8_S	8_S
3GSO_P_36_38_40_49_48_63_61+Waters	2	N-C	1.503	15	0	1	0.00246914	1_NTERM	1_CA
3GSO_P_36_38_40_49_48_63_61+Waters	2	N-C	2.444	24	0	2	0.00246914	1_NTERM	1_CB
3GSO_P_36_38_40_49_48_63_61+Waters	3	N-O	2.902	29	0	3	0.00246914	1_NTERM	1_B
3GSO_P_36_38_40_49_48_63_61+Waters	2	N-C	2.466	25	0	4	0.00246914	1_NTERM	1_S
3GSO_P_36_38_40_49_48_63_61+Waters	2	N-C	3.831	38	0	5	0.00246914	1_NTERM	1_S
3GSO_P_36_38_40_49_48_63_61+Waters	3	N-O	4.513	45	0	6	0.00246914	1_NTERM	1_S
3GSO_P_36_38_40_49_48_63_61+Waters	1	N-N	4.611	46	0	7	0.00246914	1_NTERM	1_S
3GSO_P_36_38_40_49_48_63_61+Waters	1	N-N	3.422	34	0	8	0.00246914	1_NTERM	2_NTERM
3GSO_P_36_38_40_49_48_63_61+Waters	2	N-C	4.674	47	0	9	0.00246914	1_NTERM	2_CA
3GSO_P_36_38_40_49_48_63_61+Waters	2	N-C	5.565	56	0	10	0.00246914	1_NTERM	2_CB
3GSO_P_36_38_40_49_48_63_61+Waters	3	N-O	5.692	57	0	11	0.00246914	1_NTERM	2_B
3GSO_P_36_38_40_49_48_63_61+Waters	2	N-C	5.702	57	0	12	0.00246914	1_NTERM	2_S
3GSO_P_36_38_40_49_48_63_61+Waters	2	N-C	5.846	58	0	13	0.00246914	1_NTERM	2_S
3GSO_P_36_38_40_49_48_63_61+Waters	2	N-C	6.423	64	0	15	0.00246914	1_NTERM	2_S
3GSO_P_36_38_40_49_48_63_61+Waters	1	N-N	6.537	65	0	16	0.00246914	1_NTERM	3_NTERM
3GSO_P_36_38_40_49_48_63_61+Waters	3	N-O	6.6	66	0	74	0.00246914	1_NTERM
3GSO_P_36_38_40_49_48_63_61+Waters	5	C-C	1.524	15	1	2	0.00246914	1_CA	1_CB
3GSO_P_36_38_40_49_48_63_61+Waters	6	C-O	2.377	24	1	3	0.00246914	1_CA	1_B
3GSO_P_36_38_40_49_48_63_61+Waters	5	C-C	1.535	15	1	4	0.00246914	1_CA	1_S
3GSO_P_36_38_40_49_48_63_61+Waters	5	C-C	2.551	26	1	5	0.00246914	1_CA	1_S
3GSO_P_36_38_40_49_48_63_61+Waters	6	C-O	3.098	31	1	6	0.00246914	1_CA	1_S
3GSO_P_36_38_40_49_48_63_61+Waters	2	N-C	3.493	35	1	7	0.00246914	1_CA	1_S
3GSO_P_36_38_40_49_48_63_61+Waters	2	N-C	2.445	24	1	8	0.00246914	1_CA	2_NTERM
3GSO_P_36_38_40_49_48_63_61+Waters	5	C-C	3.846	38	1	9	0.00246914	1_CA	2_CA
3GSO_P_36_38_40_49_48_63_61+Waters	5	C-C	4.54	45	1	10	0.00246914	1_CA	2_CB
3GSO_P_36_38_40_49_48_63_61+Waters	6	C-O	4.442	44	1	11	0.00246914	1_CA	2_B
3GSO_P_36_38_40_49_48_63_61+Waters	5	C-C	4.881	49	1	12	0.00246914	1_CA	2_S
3GSO_P_36_38_40_49_48_63_61+Waters	5	C-C	5.314	53	1	13	0.00246914	1_CA	2_S
3GSO_P_36_38_40_49_48_63_61+Waters	5	C-C	6.409	64	1	14	0.00246914	1_CA	2_S
3GSO_P_36_38_40_49_48_63_61+Waters	5	C-C	6.144	61	1	15	0.00246914	1_CA	2_S
3GSO_P_36_38_40_49_48_63_61+Waters	2	N-C	5.668	57	1	16	0.00246914	1_CA	3_NTERM
3GSO_P_36_38_40_49_48_63_61+Waters	5	C-C	6.729	67	1	17	0.00246914	1_CA	3_CA
3GSO_P_36_38_40_49_48_63_61+Waters	6	C-O	5.279	53	1	74	0.00246914	1_CA
3GSO_P_36_38_40_49_48_63_61+Waters	6	C-O	6.46	65	1	78	0.00246914	1_CA
3GSO_P_36_38_40_49_48_63_61+Waters	6	C-O	1.224	12	2	3	0.00246914	1_CB	1_B
3GSO_P_36_38_40_49_48_63_61+Waters	5	C-C	2.52	25	2	4	0.00246914	1_CB	1_S
3GSO_P_36_38_40_49_48_63_61+Waters	5	C-C	3.188	32	2	5	0.00246914	1_CB	1_S
3GSO_P_36_38_40_49_48_63_61+Waters	6	C-O	3.147	31	2	6	0.00246914	1_CB	1_S
3GSO_P_36_38_40_49_48_63_61+Waters	2	N-C	4.399	44	2	7	0.00246914	1_CB	1_S
3GSO_P_36_38_40_49_48_63_61+Waters	2	N-C	1.335	13	2	8	0.00246914	1_CB	2_NTERM
3GSO_P_36_38_40_49_48_63_61+Waters	5	C-C	2.478	25	2	9	0.00246914	1_CB	2_CA
3GSO_P_36_38_40_49_48_63_61+Waters	5	C-C	3.139	31	2	10	0.00246914	1_CB	2_CB
3GSO_P_36_38_40_49_48_63_61+Waters	6	C-O	3.285	33	2	11	0.00246914	1_CB	2_B
3GSO_P_36_38_40_49_48_63_61+Waters	5	C-C	3.75	38	2	12	0.00246914	1_CB	2_S
3GSO_P_36_38_40_49_48_63_61+Waters	5	C-C	4.419	44	2	13	0.00246914	1_CB	2_S
3GSO_P_36_38_40_49_48_63_61+Waters	5	C-C	5.658	57	2	14	0.00246914	1_CB	2_S
3GSO_P_36_38_40_49_48_63_61+Waters	5	C-C	5.111	51	2	15	0.00246914	1_CB	2_S
3GSO_P_36_38_40_49_48_63_61+Waters	2	N-C	4.187	42	2	16	0.00246914	1_CB	3_NTERM
3GSO_P_36_38_40_49_48_63_61+Waters	5	C-C	5.315	53	2	17	0.00246914	1_CB	3_CA
3GSO_P_36_38_40_49_48_63_61+Waters	5	C-C	6.032	60	2	18	0.00246914	1_CB	3_CB
3GSO_P_36_38_40_49_48_63_61+Waters	6	C-O	6.244	62	2	19	0.00246914	1_CB	3_B
3GSO_P_36_38_40_49_48_63_61+Waters	5	C-C	6.472	65	2	20	0.00246914	1_CB	3_S
3GSO_P_36_38_40_49_48_63_61+Waters	2	N-C	6.729	67	2	23	0.00246914	1_CB	4_NTERM
3GSO_P_36_38_40_49_48_63_61+Waters	5	C-C	6.994	70	2	29	0.00246914	1_CB	4_S
3GSO_P_36_38_40_49_48_63_61+Waters	6	C-O	4.711	47	2	74	0.00246914	1_CB
3GSO_P_36_38_40_49_48_63_61+Waters	6	C-O	2.941	29	3	4	0.00246914	1_B	1_S
3GSO_P_36_38_40_49_48_63_61+Waters	6	C-O	3.73	37	3	5	0.00246914	1_B	1_S
3GSO_P_36_38_40_49_48_63_61+Waters	8	O-O	3.585	36	3	6	0.00246914	1_B	1_S
3GSO_P_36_38_40_49_48_63_61+Waters	3	N-O	5.019	50	3	7	0.00246914	1_B	1_S
3GSO_P_36_38_40_49_48_63_61+Waters	3	N-O	2.252	23	3	8	0.00246914	1_B	2_NTERM
3GSO_P_36_38_40_49_48_63_61+Waters	6	C-O	2.833	28	3	9	0.00246914	1_B	2_CA
3GSO_P_36_38_40_49_48_63_61+Waters	6	C-O	3.154	32	3	10	0.00246914	1_B	2_CB
3GSO_P_36_38_40_49_48_63_61+Waters	8	O-O	3.424	34	3	11	0.00246914	1_B	2_B
3GSO_P_36_38_40_49_48_63_61+Waters	6	C-O	4.319	43	3	12	0.00246914	1_B	2_S
3GSO_P_36_38_40_49_48_63_61+Waters	6	C-O	5.095	51	3	13	0.00246914	1_B	2_S
3GSO_P_36_38_40_49_48_63_61+Waters	6	C-O	6.439	64	3	14	0.00246914	1_B	2_S
3GSO_P_36_38_40_49_48_63_61+Waters	6	C-O	5.514	55	3	15	0.00246914	1_B	2_S
3GSO_P_36_38_40_49_48_63_61+Waters	3	N-O	3.897	39	3	16	0.00246914	1_B	3_NTERM
3GSO_P_36_38_40_49_48_63_61+Waters	6	C-O	4.913	49	3	17	0.00246914	1_B	3_CA
3GSO_P_36_38_40_49_48_63_61+Waters	6	C-O	5.89	59	3	18	0.00246914	1_B	3_CB
3GSO_P_36_38_40_49_48_63_61+Waters	8	O-O	6.293	63	3	19	0.00246914	1_B	3_B
3GSO_P_36_38_40_49_48_63_61+Waters	6	C-O	5.901	59	3	20	0.00246914	1_B	3_S
3GSO_P_36_38_40_49_48_63_61+Waters	6	C-O	6.855	69	3	21	0.00246914	1_B	3_S
3GSO_P_36_38_40_49_48_63_61+Waters	6	C-O	6.911	69	3	22	0.00246914	1_B	3_S
3GSO_P_36_38_40_49_48_63_61+Waters	3	N-O	6.571	66	3	23	0.00246914	1_B	4_NTERM
3GSO_P_36_38_40_49_48_63_61+Waters	6	C-O	6.654	67	3	29	0.00246914	1_B	4_S
3GSO_P_36_38_40_49_48_63_61+Waters	8	O-O	4.64	46	3	74	0.00246914	1_B
3GSO_P_36_38_40_49_48_63_61+Waters	5	C-C	1.518	15	4	5	0.00246914	1_S	1_S
3GSO_P_36_38_40_49_48_63_61+Waters	6	C-O	2.401	24	4	6	0.00246914	1_S	1_S
3GSO_P_36_38_40_49_48_63_61+Waters	2	N-C	2.422	24	4	7	0.00246914	1_S	1_S
3GSO_P_36_38_40_49_48_63_61+Waters	2	N-C	3.551	36	4	8	0.00246914	1_S	2_NTERM
3GSO_P_36_38_40_49_48_63_61+Waters	5	C-C	4.849	48	4	9	0.00246914	1_S	2_CA
3GSO_P_36_38_40_49_48_63_61+Waters	5	C-C	5.128	51	4	10	0.00246914	1_S	2_CB
3GSO_P_36_38_40_49_48_63_61+Waters	6	C-O	4.715	47	4	11	0.00246914	1_S	2_B
3GSO_P_36_38_40_49_48_63_61+Waters	5	C-C	5.993	60	4	12	0.00246914	1_S	2_S
3GSO_P_36_38_40_49_48_63_61+Waters	5	C-C	6.647	66	4	13	0.00246914	1_S	2_S
3GSO_P_36_38_40_49_48_63_61+Waters	2	N-C	6.229	62	4	16	0.00246914	1_S	3_NTERM
3GSO_P_36_38_40_49_48_63_61+Waters	6	C-O	4.645	46	4	74	0.00246914	1_S
3GSO_P_36_38_40_49_48_63_61+Waters	6	C-O	5.522	55	4	78	0.00246914	1_S
3GSO_P_36_38_40_49_48_63_61+Waters	6	C-O	1.233	12	5	6	0.00246914	1_S	1_S
3GSO_P_36_38_40_49_48_63_61+Waters	2	N-C	1.331	13	5	7	0.00246914	1_S	1_S
3GSO_P_36_38_40_49_48_63_61+Waters	2	N-C	3.819	38	5	8	0.00246914	1_S	2_NTERM
3GSO_P_36_38_40_49_48_63_61+Waters	5	C-C	5.015	50	5	9	0.00246914	1_S	2_CA
3GSO_P_36_38_40_49_48_63_61+Waters	5	C-C	5.004	50	5	10	0.00246914	1_S	2_CB
3GSO_P_36_38_40_49_48_63_61+Waters	6	C-O	4.259	43	5	11	0.00246914	1_S	2_B
3GSO_P_36_38_40_49_48_63_61+Waters	5	C-C	5.998	60	5	12	0.00246914	1_S	2_S
3GSO_P_36_38_40_49_48_63_61+Waters	5	C-C	6.841	68	5	13	0.00246914	1_S	2_S
3GSO_P_36_38_40_49_48_63_61+Waters	2	N-C	6.184	62	5	16	0.00246914	1_S	3_NTERM
3GSO_P_36_38_40_49_48_63_61+Waters	5	C-C	6.792	68	5	17	0.00246914	1_S	3_CA
3GSO_P_36_38_40_49_48_63_61+Waters	6	C-O	3.701	37	5	74	0.00246914	1_S
3GSO_P_36_38_40_49_48_63_61+Waters	6	C-O	4.195	42	5	78	0.00246914	1_S
3GSO_P_36_38_40_49_48_63_61+Waters	3	N-O	2.248	22	6	7	0.00246914	1_S	1_S
3GSO_P_36_38_40_49_48_63_61+Waters	3	N-O	3.526	35	6	8	0.00246914	1_S	2_NTERM
3GSO_P_36_38_40_49_48_63_61+Waters	6	C-O	4.45	44	6	9	0.00246914	1_S	2_CA
3GSO_P_36_38_40_49_48_63_61+Waters	6	C-O	4.133	41	6	10	0.00246914	1_S	2_CB
3GSO_P_36_38_40_49_48_63_61+Waters	8	O-O	3.217	32	6	11	0.00246914	1_S	2_B
3GSO_P_36_38_40_49_48_63_61+Waters	6	C-O	5.421	54	6	12	0.00246914	1_S	2_S
3GSO_P_36_38_40_49_48_63_61+Waters	6	C-O	6.479	65	6	13	0.00246914	1_S	2_S
3GSO_P_36_38_40_49_48_63_61+Waters	3	N-O	5.277	53	6	16	0.00246914	1_S	3_NTERM
3GSO_P_36_38_40_49_48_63_61+Waters	6	C-O	5.743	57	6	17	0.00246914	1_S	3_CA
3GSO_P_36_38_40_49_48_63_61+Waters	6	C-O	5.922	59	6	18	0.00246914	1_S	3_CB
3GSO_P_36_38_40_49_48_63_61+Waters	8	O-O	6.34	63	6	19	0.00246914	1_S	3_B
3GSO_P_36_38_40_49_48_63_61+Waters	3	N-O	5.989	60	6	23	0.00246914	1_S	4_NTERM
3GSO_P_36_38_40_49_48_63_61+Waters	6	C-O	6.577	66	6	24	0.00246914	1_S	4_CA
3GSO_P_36_38_40_49_48_63_61+Waters	6	C-O	6.959	70	6	27	0.00246914	1_S	4_S
3GSO_P_36_38_40_49_48_63_61+Waters	6	C-O	6.16	62	6	28	0.00246914	1_S	4_S
3GSO_P_36_38_40_49_48_63_61+Waters	6	C-O	5.962	60	6	29	0.00246914	1_S	4_S
3GSO_P_36_38_40_49_48_63_61+Waters	8	O-O	2.565	26	6	74	0.00246914	1_S
3GSO_P_36_38_40_49_48_63_61+Waters	8	O-O	4.423	44	6	78	0.00246914	1_S
3GSO_P_36_38_40_49_48_63_61+Waters	1	N-N	4.941	49	7	8	0.00246914	1_S	2_NTERM
3GSO_P_36_38_40_49_48_63_61+Waters	2	N-C	6.191	62	7	9	0.00246914	1_S	2_CA
3GSO_P_36_38_40_49_48_63_61+Waters	2	N-C	6.212	62	7	10	0.00246914	1_S	2_CB
3GSO_P_36_38_40_49_48_63_61+Waters	3	N-O	5.385	54	7	11	0.00246914	1_S	2_B
3GSO_P_36_38_40_49_48_63_61+Waters	3	N-O	4.506	45	7	74	0.00246914	1_S
3GSO_P_36_38_40_49_48_63_61+Waters	3	N-O	3.114	31	7	78	0.00246914	1_S
3GSO_P_36_38_40_49_48_63_61+Waters	2	N-C	1.473	15	8	9	0.00246914	2_NTERM	2_CA
3GSO_P_36_38_40_49_48_63_61+Waters	2	N-C	2.482	25	8	10	0.00246914	2_NTERM	2_CB
3GSO_P_36_38_40_49_48_63_61+Waters	3	N-O	2.784	28	8	11	0.00246914	2_NTERM	2_B
3GSO_P_36_38_40_49_48_63_61+Waters	2	N-C	2.478	25	8	12	0.00246914	2_NTERM	2_S
3GSO_P_36_38_40_49_48_63_61+Waters	2	N-C	3.219	32	8	13	0.00246914	2_NTERM	2_S
3GSO_P_36_38_40_49_48_63_61+Waters	2	N-C	4.381	44	8	14	0.00246914	2_NTERM	2_S
3GSO_P_36_38_40_49_48_63_61+Waters	2	N-C	4.103	41	8	15	0.00246914	2_NTERM	2_S
3GSO_P_36_38_40_49_48_63_61+Waters	1	N-N	3.649	36	8	16	0.00246914	2_NTERM	3_NTERM
3GSO_P_36_38_40_49_48_63_61+Waters	2	N-C	4.901	49	8	17	0.00246914	2_NTERM	3_CA
3GSO_P_36_38_40_49_48_63_61+Waters	2	N-C	5.402	54	8	18	0.00246914	2_NTERM	3_CB
3GSO_P_36_38_40_49_48_63_61+Waters	3	N-O	5.377	54	8	19	0.00246914	2_NTERM	3_B
3GSO_P_36_38_40_49_48_63_61+Waters	2	N-C	6.114	61	8	20	0.00246914	2_NTERM	3_S
3GSO_P_36_38_40_49_48_63_61+Waters	2	N-C	6.688	67	8	21	0.00246914	2_NTERM	3_S
3GSO_P_36_38_40_49_48_63_61+Waters	1	N-N	6.23	62	8	23	0.00246914	2_NTERM	4_NTERM
3GSO_P_36_38_40_49_48_63_61+Waters	2	N-C	6.767	68	8	29	0.00246914	2_NTERM	4_S
3GSO_P_36_38_40_49_48_63_61+Waters	3	N-O	4.876	49	8	74	0.00246914	2_NTERM
3GSO_P_36_38_40_49_48_63_61+Waters	5	C-C	1.533	15	9	10	0.00246914	2_CA	2_CB
3GSO_P_36_38_40_49_48_63_61+Waters	6	C-O	2.422	24	9	11	0.00246914	2_CA	2_B
3GSO_P_36_38_40_49_48_63_61+Waters	5	C-C	1.54	15	9	12	0.00246914	2_CA	2_S
3GSO_P_36_38_40_49_48_63_61+Waters	5	C-C	2.67	27	9	13	0.00246914	2_CA	2_S
3GSO_P_36_38_40_49_48_63_61+Waters	5	C-C	3.894	39	9	14	0.00246914	2_CA	2_S
3GSO_P_36_38_40_49_48_63_61+Waters	5	C-C	3.281	33	9	15	0.00246914	2_CA	2_S
3GSO_P_36_38_40_49_48_63_61+Waters	2	N-C	2.44	24	9	16	0.00246914	2_CA	3_NTERM
3GSO_P_36_38_40_49_48_63_61+Waters	5	C-C	3.829	38	9	17	0.00246914	2_CA	3_CA
3GSO_P_36_38_40_49_48_63_61+Waters	5	C-C	4.384	44	9	18	0.00246914	2_CA	3_CB
3GSO_P_36_38_40_49_48_63_61+Waters	6	C-O	4.264	43	9	19	0.00246914	2_CA	3_B
3GSO_P_36_38_40_49_48_63_61+Waters	5	C-C	4.913	49	9	20	0.00246914	2_CA	3_S
3GSO_P_36_38_40_49_48_63_61+Waters	5	C-C	5.318	53	9	21	0.00246914	2_CA	3_S
3GSO_P_36_38_40_49_48_63_61+Waters	5	C-C	6.258	63	9	22	0.00246914	2_CA	3_S
3GSO_P_36_38_40_49_48_63_61+Waters	2	N-C	5.425	54	9	23	0.00246914	2_CA	4_NTERM
3GSO_P_36_38_40_49_48_63_61+Waters	5	C-C	6.333	63	9	24	0.00246914	2_CA	4_CA
3GSO_P_36_38_40_49_48_63_61+Waters	5	C-C	6.127	61	9	29	0.00246914	2_CA	4_S
3GSO_P_36_38_40_49_48_63_61+Waters	6	C-O	6.477	65	9	69	0.00246914	2_CA
3GSO_P_36_38_40_49_48_63_61+Waters	6	C-O	5.088	51	9	74	0.00246914	2_CA
3GSO_P_36_38_40_49_48_63_61+Waters	6	C-O	1.249	12	10	11	0.00246914	2_CB	2_B
3GSO_P_36_38_40_49_48_63_61+Waters	5	C-C	2.496	25	10	12	0.00246914	2_CB	2_S
3GSO_P_36_38_40_49_48_63_61+Waters	5	C-C	3.934	39	10	13	0.00246914	2_CB	2_S
3GSO_P_36_38_40_49_48_63_61+Waters	5	C-C	4.92	49	10	14	0.00246914	2_CB	2_S
3GSO_P_36_38_40_49_48_63_61+Waters	5	C-C	4.483	45	10	15	0.00246914	2_CB	2_S
3GSO_P_36_38_40_49_48_63_61+Waters	2	N-C	1.337	13	10	16	0.00246914	2_CB	3_NTERM
3GSO_P_36_38_40_49_48_63_61+Waters	5	C-C	2.45	25	10	17	0.00246914	2_CB	3_CA
3GSO_P_36_38_40_49_48_63_61+Waters	5	C-C	2.999	30	10	18	0.00246914	2_CB	3_CB
3GSO_P_36_38_40_49_48_63_61+Waters	6	C-O	3.167	32	10	19	0.00246914	2_CB	3_B
3GSO_P_36_38_40_49_48_63_61+Waters	5	C-C	3.763	38	10	20	0.00246914	2_CB	3_S
3GSO_P_36_38_40_49_48_63_61+Waters	5	C-C	4.392	44	10	21	0.00246914	2_CB	3_S
3GSO_P_36_38_40_49_48_63_61+Waters	5	C-C	4.962	50	10	22	0.00246914	2_CB	3_S
3GSO_P_36_38_40_49_48_63_61+Waters	2	N-C	3.956	40	10	23	0.00246914	2_CB	4_NTERM
3GSO_P_36_38_40_49_48_63_61+Waters	5	C-C	4.979	50	10	24	0.00246914	2_CB	4_CA
3GSO_P_36_38_40_49_48_63_61+Waters	5	C-C	5.875	59	10	25	0.00246914	2_CB	4_CB
3GSO_P_36_38_40_49_48_63_61+Waters	6	C-O	6.503	65	10	26	0.00246914	2_CB	4_B
3GSO_P_36_38_40_49_48_63_61+Waters	5	C-C	6.059	61	10	27	0.00246914	2_CB	4_S
3GSO_P_36_38_40_49_48_63_61+Waters	5	C-C	5.625	56	10	28	0.00246914	2_CB	4_S
3GSO_P_36_38_40_49_48_63_61+Waters	5	C-C	4.597	46	10	29	0.00246914	2_CB	4_S
3GSO_P_36_38_40_49_48_63_61+Waters	2	N-C	6.307	63	10	30	0.00246914	2_CB	5_NTERM
3GSO_P_36_38_40_49_48_63_61+Waters	6	C-O	5.851	59	10	69	0.00246914	2_CB
3GSO_P_36_38_40_49_48_63_61+Waters	6	C-O	3.991	40	10	74	0.00246914	2_CB
3GSO_P_36_38_40_49_48_63_61+Waters	6	C-O	3.254	33	11	12	0.00246914	2_B	2_S
3GSO_P_36_38_40_49_48_63_61+Waters	6	C-O	4.717	47	11	13	0.00246914	2_B	2_S
3GSO_P_36_38_40_49_48_63_61+Waters	6	C-O	5.527	55	11	14	0.00246914	2_B	2_S
3GSO_P_36_38_40_49_48_63_61+Waters	6	C-O	5.512	55	11	15	0.00246914	2_B	2_S
3GSO_P_36_38_40_49_48_63_61+Waters	3	N-O	2.274	23	11	16	0.00246914	2_B	3_NTERM
3GSO_P_36_38_40_49_48_63_61+Waters	6	C-O	2.793	28	11	17	0.00246914	2_B	3_CA
3GSO_P_36_38_40_49_48_63_61+Waters	6	C-O	2.949	29	11	18	0.00246914	2_B	3_CB
3GSO_P_36_38_40_49_48_63_61+Waters	8	O-O	3.278	33	11	19	0.00246914	2_B	3_B
3GSO_P_36_38_40_49_48_63_61+Waters	6	C-O	4.315	43	11	20	0.00246914	2_B	3_S
3GSO_P_36_38_40_49_48_63_61+Waters	6	C-O	5.089	51	11	21	0.00246914	2_B	3_S
3GSO_P_36_38_40_49_48_63_61+Waters	6	C-O	5.239	52	11	22	0.00246914	2_B	3_S
3GSO_P_36_38_40_49_48_63_61+Waters	3	N-O	3.516	35	11	23	0.00246914	2_B	4_NTERM
3GSO_P_36_38_40_49_48_63_61+Waters	6	C-O	4.393	44	11	24	0.00246914	2_B	4_CA
3GSO_P_36_38_40_49_48_63_61+Waters	6	C-O	5.519	55	11	25	0.00246914	2_B	4_CB
3GSO_P_36_38_40_49_48_63_61+Waters	8	O-O	6.126	61	11	26	0.00246914	2_B	4_B
3GSO_P_36_38_40_49_48_63_61+Waters	6	C-O	5.309	53	11	27	0.00246914	2_B	4_S
3GSO_P_36_38_40_49_48_63_61+Waters	6	C-O	4.809	48	11	28	0.00246914	2_B	4_S
3GSO_P_36_38_40_49_48_63_61+Waters	6	C-O	4.033	40	11	29	0.00246914	2_B	4_S
3GSO_P_36_38_40_49_48_63_61+Waters	3	N-O	6.134	61	11	30	0.00246914	2_B	5_NTERM
3GSO_P_36_38_40_49_48_63_61+Waters	8	O-O	6.01	60	11	69	0.00246914	2_B
3GSO_P_36_38_40_49_48_63_61+Waters	8	O-O	2.868	29	11	74	0.00246914	2_B
3GSO_P_36_38_40_49_48_63_61+Waters	5	C-C	1.522	15	12	13	0.00246914	2_S	2_S
3GSO_P_36_38_40_49_48_63_61+Waters	5	C-C	2.449	24	12	14	0.00246914	2_S	2_S
3GSO_P_36_38_40_49_48_63_61+Waters	5	C-C	2.464	25	12	15	0.00246914	2_S	2_S
3GSO_P_36_38_40_49_48_63_61+Waters	2	N-C	3.182	32	12	16	0.00246914	2_S	3_NTERM
3GSO_P_36_38_40_49_48_63_61+Waters	5	C-C	4.471	45	12	17	0.00246914	2_S	3_CA
3GSO_P_36_38_40_49_48_63_61+Waters	5	C-C	4.628	46	12	18	0.00246914	2_S	3_CB
3GSO_P_36_38_40_49_48_63_61+Waters	6	C-O	4.085	41	12	19	0.00246914	2_S	3_B
3GSO_P_36_38_40_49_48_63_61+Waters	5	C-C	5.481	55	12	20	0.00246914	2_S	3_S
3GSO_P_36_38_40_49_48_63_61+Waters	5	C-C	5.485	55	12	21	0.00246914	2_S	3_S
3GSO_P_36_38_40_49_48_63_61+Waters	5	C-C	6.891	69	12	22	0.00246914	2_S	3_S
3GSO_P_36_38_40_49_48_63_61+Waters	2	N-C	5.754	58	12	23	0.00246914	2_S	4_NTERM
3GSO_P_36_38_40_49_48_63_61+Waters	5	C-C	6.403	64	12	24	0.00246914	2_S	4_CA
3GSO_P_36_38_40_49_48_63_61+Waters	5	C-C	6.939	69	12	25	0.00246914	2_S	4_CB
3GSO_P_36_38_40_49_48_63_61+Waters	5	C-C	6.748	67	12	29	0.00246914	2_S	4_S
3GSO_P_36_38_40_49_48_63_61+Waters	6	C-O	5.606	56	12	69	0.00246914	2_S
3GSO_P_36_38_40_49_48_63_61+Waters	6	C-O	6.05	60	12	74	0.00246914	2_S
3GSO_P_36_38_40_49_48_63_61+Waters	5	C-C	1.499	15	13	14	0.00246914	2_S	2_S
3GSO_P_36_38_40_49_48_63_61+Waters	5	C-C	1.499	15	13	15	0.00246914	2_S	2_S
3GSO_P_36_38_40_49_48_63_61+Waters	2	N-C	4.527	45	13	16	0.00246914	2_S	3_NTERM
3GSO_P_36_38_40_49_48_63_61+Waters	5	C-C	5.876	59	13	17	0.00246914	2_S	3_CA
3GSO_P_36_38_40_49_48_63_61+Waters	5	C-C	6.08	61	13	18	0.00246914	2_S	3_CB
3GSO_P_36_38_40_49_48_63_61+Waters	6	C-O	5.435	54	13	19	0.00246914	2_S	3_B
3GSO_P_36_38_40_49_48_63_61+Waters	5	C-C	6.722	67	13	20	0.00246914	2_S	3_S
3GSO_P_36_38_40_49_48_63_61+Waters	5	C-C	6.563	66	13	21	0.00246914	2_S	3_S
3GSO_P_36_38_40_49_48_63_61+Waters	6	C-O	6.455	65	13	69	0.00246914	2_S
3GSO_P_36_38_40_49_48_63_61+Waters	5	C-C	2.459	25	14	15	0.00246914	2_S	2_S
3GSO_P_36_38_40_49_48_63_61+Waters	2	N-C	5.501	55	14	16	0.00246914	2_S	3_NTERM
3GSO_P_36_38_40_49_48_63_61+Waters	5	C-C	6.694	67	14	17	0.00246914	2_S	3_CA
3GSO_P_36_38_40_49_48_63_61+Waters	5	C-C	6.578	66	14	18	0.00246914	2_S	3_CB
3GSO_P_36_38_40_49_48_63_61+Waters	6	C-O	5.71	57	14	19	0.00246914	2_S	3_B
3GSO_P_36_38_40_49_48_63_61+Waters	6	C-O	6.022	60	14	69	0.00246914	2_S
3GSO_P_36_38_40_49_48_63_61+Waters	2	N-C	4.694	47	15	16	0.00246914	2_S	3_NTERM
3GSO_P_36_38_40_49_48_63_61+Waters	5	C-C	6.056	61	15	17	0.00246914	2_S	3_CA
3GSO_P_36_38_40_49_48_63_61+Waters	5	C-C	6.482	65	15	18	0.00246914	2_S	3_CB
3GSO_P_36_38_40_49_48_63_61+Waters	6	C-O	5.872	59	15	19	0.00246914	2_S	3_B
3GSO_P_36_38_40_49_48_63_61+Waters	5	C-C	6.574	66	15	20	0.00246914	2_S	3_S
3GSO_P_36_38_40_49_48_63_61+Waters	5	C-C	6.26	63	15	21	0.00246914	2_S	3_S
3GSO_P_36_38_40_49_48_63_61+Waters	6	C-O	6.834	68	15	69	0.00246914	2_S
3GSO_P_36_38_40_49_48_63_61+Waters	2	N-C	1.473	15	16	17	0.00246914	3_NTERM	3_CA
3GSO_P_36_38_40_49_48_63_61+Waters	2	N-C	2.473	25	16	18	0.00246914	3_NTERM	3_CB
3GSO_P_36_38_40_49_48_63_61+Waters	3	N-O	2.787	28	16	19	0.00246914	3_NTERM	3_B
3GSO_P_36_38_40_49_48_63_61+Waters	2	N-C	2.498	25	16	20	0.00246914	3_NTERM	3_S
3GSO_P_36_38_40_49_48_63_61+Waters	2	N-C	3.126	31	16	21	0.00246914	3_NTERM	3_S
3GSO_P_36_38_40_49_48_63_61+Waters	2	N-C	3.829	38	16	22	0.00246914	3_NTERM	3_S
3GSO_P_36_38_40_49_48_63_61+Waters	1	N-N	3.621	36	16	23	0.00246914	3_NTERM	4_NTERM
3GSO_P_36_38_40_49_48_63_61+Waters	2	N-C	4.835	48	16	24	0.00246914	3_NTERM	4_CA
3GSO_P_36_38_40_49_48_63_61+Waters	2	N-C	5.54	55	16	25	0.00246914	3_NTERM	4_CB
3GSO_P_36_38_40_49_48_63_61+Waters	3	N-O	6.31	63	16	26	0.00246914	3_NTERM	4_B
3GSO_P_36_38_40_49_48_63_61+Waters	2	N-C	5.938	59	16	27	0.00246914	3_NTERM	4_S
3GSO_P_36_38_40_49_48_63_61+Waters	2	N-C	5.531	55	16	28	0.00246914	3_NTERM	4_S
3GSO_P_36_38_40_49_48_63_61+Waters	2	N-C	4.259	43	16	29	0.00246914	3_NTERM	4_S
3GSO_P_36_38_40_49_48_63_61+Waters	1	N-N	5.695	57	16	30	0.00246914	3_NTERM	5_NTERM
3GSO_P_36_38_40_49_48_63_61+Waters	2	N-C	6.771	68	16	31	0.00246914	3_NTERM	5_CA
3GSO_P_36_38_40_49_48_63_61+Waters	2	N-C	6.675	67	16	32	0.00246914	3_NTERM	5_CB
3GSO_P_36_38_40_49_48_63_61+Waters	3	N-O	6.143	61	16	33	0.00246914	3_NTERM	5_B
3GSO_P_36_38_40_49_48_63_61+Waters	2	N-C	6.263	63	16	61	0.00246914	3_NTERM	6_S
3GSO_P_36_38_40_49_48_63_61+Waters	3	N-O	5.563	56	16	69	0.00246914	3_NTERM
3GSO_P_36_38_40_49_48_63_61+Waters	3	N-O	4.651	47	16	74	0.00246914	3_NTERM
3GSO_P_36_38_40_49_48_63_61+Waters	3	N-O	6.9	69	16	75	0.00246914	3_NTERM
3GSO_P_36_38_40_49_48_63_61+Waters	5	C-C	1.546	15	17	18	0.00246914	3_CA	3_CB
3GSO_P_36_38_40_49_48_63_61+Waters	6	C-O	2.414	24	17	19	0.00246914	3_CA	3_B
3GSO_P_36_38_40_49_48_63_61+Waters	5	C-C	1.564	16	17	20	0.00246914	3_CA	3_S
3GSO_P_36_38_40_49_48_63_61+Waters	5	C-C	2.549	25	17	21	0.00246914	3_CA	3_S
3GSO_P_36_38_40_49_48_63_61+Waters	5	C-C	2.556	26	17	22	0.00246914	3_CA	3_S
3GSO_P_36_38_40_49_48_63_61+Waters	2	N-C	2.488	25	17	23	0.00246914	3_CA	4_NTERM
3GSO_P_36_38_40_49_48_63_61+Waters	5	C-C	3.868	39	17	24	0.00246914	3_CA	4_CA
3GSO_P_36_38_40_49_48_63_61+Waters	5	C-C	4.58	46	17	25	0.00246914	3_CA	4_CB
3GSO_P_36_38_40_49_48_63_61+Waters	6	C-O	5.541	55	17	26	0.00246914	3_CA	4_B
3GSO_P_36_38_40_49_48_63_61+Waters	5	C-C	4.823	48	17	27	0.00246914	3_CA	4_S
3GSO_P_36_38_40_49_48_63_61+Waters	5	C-C	4.392	44	17	28	0.00246914	3_CA	4_S
3GSO_P_36_38_40_49_48_63_61+Waters	5	C-C	2.993	30	17	29	0.00246914	3_CA	4_S
3GSO_P_36_38_40_49_48_63_61+Waters	2	N-C	4.57	46	17	30	0.00246914	3_CA	5_NTERM
3GSO_P_36_38_40_49_48_63_61+Waters	5	C-C	5.73	57	17	31	0.00246914	3_CA	5_CA
3GSO_P_36_38_40_49_48_63_61+Waters	5	C-C	5.68	57	17	32	0.00246914	3_CA	5_CB
3GSO_P_36_38_40_49_48_63_61+Waters	6	C-O	5.061	51	17	33	0.00246914	3_CA	5_B
3GSO_P_36_38_40_49_48_63_61+Waters	5	C-C	6.923	69	17	34	0.00246914	3_CA	5_S
3GSO_P_36_38_40_49_48_63_61+Waters	2	N-C	6.695	67	17	35	0.00246914	3_CA	6_NTERM
3GSO_P_36_38_40_49_48_63_61+Waters	5	C-C	6.931	69	17	39	0.00246914	3_CA	6_S
3GSO_P_36_38_40_49_48_63_61+Waters	5	C-C	5.956	60	17	61	0.00246914	3_CA	6_S
3GSO_P_36_38_40_49_48_63_61+Waters	6	C-O	5.364	54	17	69	0.00246914	3_CA
3GSO_P_36_38_40_49_48_63_61+Waters	6	C-O	4.421	44	17	74	0.00246914	3_CA
3GSO_P_36_38_40_49_48_63_61+Waters	6	C-O	5.439	54	17	75	0.00246914	3_CA
3GSO_P_36_38_40_49_48_63_61+Waters	6	C-O	5.753	58	17	76	0.00246914	3_CA
3GSO_P_36_38_40_49_48_63_61+Waters	6	C-O	1.239	12	18	19	0.00246914	3_CB	3_B
3GSO_P_36_38_40_49_48_63_61+Waters	5	C-C	2.606	26	18	20	0.00246914	3_CB	3_S
3GSO_P_36_38_40_49_48_63_61+Waters	5	C-C	3.008	30	18	21	0.00246914	3_CB	3_S
3GSO_P_36_38_40_49_48_63_61+Waters	5	C-C	3.222	32	18	22	0.00246914	3_CB	3_S
3GSO_P_36_38_40_49_48_63_61+Waters	2	N-C	1.358	14	18	23	0.00246914	3_CB	4_NTERM
3GSO_P_36_38_40_49_48_63_61+Waters	5	C-C	2.462	25	18	24	0.00246914	3_CB	4_CA
3GSO_P_36_38_40_49_48_63_61+Waters	5	C-C	3.113	31	18	25	0.00246914	3_CB	4_CB
3GSO_P_36_38_40_49_48_63_61+Waters	6	C-O	4.016	40	18	26	0.00246914	3_CB	4_B
3GSO_P_36_38_40_49_48_63_61+Waters	5	C-C	3.671	37	18	27	0.00246914	3_CB	4_S
3GSO_P_36_38_40_49_48_63_61+Waters	5	C-C	3.652	37	18	28	0.00246914	3_CB	4_S
3GSO_P_36_38_40_49_48_63_61+Waters	5	C-C	2.546	25	18	29	0.00246914	3_CB	4_S
3GSO_P_36_38_40_49_48_63_61+Waters	2	N-C	3.344	33	18	30	0.00246914	3_CB	5_NTERM
3GSO_P_36_38_40_49_48_63_61+Waters	5	C-C	4.582	46	18	31	0.00246914	3_CB	5_CA
3GSO_P_36_38_40_49_48_63_61+Waters	5	C-C	4.848	48	18	32	0.00246914	3_CB	5_CB
3GSO_P_36_38_40_49_48_63_61+Waters	6	C-O	4.521	45	18	33	0.00246914	3_CB	5_B
3GSO_P_36_38_40_49_48_63_61+Waters	5	C-C	5.8	58	18	34	0.00246914	3_CB	5_S
3GSO_P_36_38_40_49_48_63_61+Waters	2	N-C	5.883	59	18	35	0.00246914	3_CB	6_NTERM
3GSO_P_36_38_40_49_48_63_61+Waters	5	C-C	6.629	66	18	36	0.00246914	3_CB	6_CA
3GSO_P_36_38_40_49_48_63_61+Waters	5	C-C	6.509	65	18	39	0.00246914	3_CB	6_S
3GSO_P_36_38_40_49_48_63_61+Waters	5	C-C	6.975	70	18	58	0.00246914	3_CB	5_S
3GSO_P_36_38_40_49_48_63_61+Waters	5	C-C	5.474	55	18	61	0.00246914	3_CB	6_S
3GSO_P_36_38_40_49_48_63_61+Waters	6	C-O	5.863	59	18	67	0.00246914	3_CB
3GSO_P_36_38_40_49_48_63_61+Waters	6	C-O	4.172	42	18	69	0.00246914	3_CB
3GSO_P_36_38_40_49_48_63_61+Waters	6	C-O	4.425	44	18	74	0.00246914	3_CB
3GSO_P_36_38_40_49_48_63_61+Waters	6	C-O	4.907	49	18	75	0.00246914	3_CB
3GSO_P_36_38_40_49_48_63_61+Waters	6	C-O	5.666	57	18	76	0.00246914	3_CB
3GSO_P_36_38_40_49_48_63_61+Waters	6	C-O	6.613	66	18	80	0.00246914	3_CB
3GSO_P_36_38_40_49_48_63_61+Waters	6	C-O	3.305	33	19	20	0.00246914	3_B	3_S
3GSO_P_36_38_40_49_48_63_61+Waters	6	C-O	3.174	32	19	21	0.00246914	3_B	3_S
3GSO_P_36_38_40_49_48_63_61+Waters	6	C-O	4.148	41	19	22	0.00246914	3_B	3_S
3GSO_P_36_38_40_49_48_63_61+Waters	3	N-O	2.276	23	19	23	0.00246914	3_B	4_NTERM
3GSO_P_36_38_40_49_48_63_61+Waters	6	C-O	2.781	28	19	24	0.00246914	3_B	4_CA
3GSO_P_36_38_40_49_48_63_61+Waters	6	C-O	3.016	30	19	25	0.00246914	3_B	4_CB
3GSO_P_36_38_40_49_48_63_61+Waters	8	O-O	3.6	36	19	26	0.00246914	3_B	4_B
3GSO_P_36_38_40_49_48_63_61+Waters	6	C-O	4.248	42	19	27	0.00246914	3_B	4_S
3GSO_P_36_38_40_49_48_63_61+Waters	6	C-O	4.557	46	19	28	0.00246914	3_B	4_S
3GSO_P_36_38_40_49_48_63_61+Waters	6	C-O	3.668	37	19	29	0.00246914	3_B	4_S
3GSO_P_36_38_40_49_48_63_61+Waters	3	N-O	3.399	34	19	30	0.00246914	3_B	5_NTERM
3GSO_P_36_38_40_49_48_63_61+Waters	6	C-O	4.406	44	19	31	0.00246914	3_B	5_CA
3GSO_P_36_38_40_49_48_63_61+Waters	6	C-O	4.676	47	19	32	0.00246914	3_B	5_CB
3GSO_P_36_38_40_49_48_63_61+Waters	8	O-O	4.596	46	19	33	0.00246914	3_B	5_B
3GSO_P_36_38_40_49_48_63_61+Waters	6	C-O	5.784	58	19	34	0.00246914	3_B	5_S
3GSO_P_36_38_40_49_48_63_61+Waters	3	N-O	5.504	55	19	35	0.00246914	3_B	6_NTERM
3GSO_P_36_38_40_49_48_63_61+Waters	6	C-O	6.266	63	19	36	0.00246914	3_B	6_CA
3GSO_P_36_38_40_49_48_63_61+Waters	6	C-O	5.967	60	19	39	0.00246914	3_B	6_S
3GSO_P_36_38_40_49_48_63_61+Waters	6	C-O	6.822	68	19	58	0.00246914	3_B	5_S
3GSO_P_36_38_40_49_48_63_61+Waters	9	O-S	6.957	70	19	59	0.00246914	3_B	5_S
3GSO_P_36_38_40_49_48_63_61+Waters	6	C-O	4.778	48	19	61	0.00246914	3_B	6_S
3GSO_P_36_38_40_49_48_63_61+Waters	6	C-O	6.56	66	19	62	0.00246914	3_B	6_S
3GSO_P_36_38_40_49_48_63_61+Waters	8	O-O	4.988	50	19	67	0.00246914	3_B
3GSO_P_36_38_40_49_48_63_61+Waters	8	O-O	6.781	68	19	68	0.00246914	3_B
3GSO_P_36_38_40_49_48_63_61+Waters	8	O-O	3.06	31	19	69	0.00246914	3_B
3GSO_P_36_38_40_49_48_63_61+Waters	8	O-O	5.202	52	19	74	0.00246914	3_B
3GSO_P_36_38_40_49_48_63_61+Waters	8	O-O	5.698	57	19	75	0.00246914	3_B
3GSO_P_36_38_40_49_48_63_61+Waters	8	O-O	6.321	63	19	76	0.00246914	3_B
3GSO_P_36_38_40_49_48_63_61+Waters	5	C-C	1.513	15	20	21	0.00246914	3_S	3_S
3GSO_P_36_38_40_49_48_63_61+Waters	5	C-C	1.531	15	20	22	0.00246914	3_S	3_S
3GSO_P_36_38_40_49_48_63_61+Waters	2	N-C	3.419	34	20	23	0.00246914	3_S	4_NTERM
3GSO_P_36_38_40_49_48_63_61+Waters	5	C-C	4.751	48	20	24	0.00246914	3_S	4_CA
3GSO_P_36_38_40_49_48_63_61+Waters	5	C-C	5.117	51	20	25	0.00246914	3_S	4_CB
3GSO_P_36_38_40_49_48_63_61+Waters	6	C-O	6.151	62	20	26	0.00246914	3_S	4_B
3GSO_P_36_38_40_49_48_63_61+Waters	5	C-C	5.61	56	20	27	0.00246914	3_S	4_S
3GSO_P_36_38_40_49_48_63_61+Waters	5	C-C	5.235	52	20	28	0.00246914	3_S	4_S
3GSO_P_36_38_40_49_48_63_61+Waters	5	C-C	3.744	37	20	29	0.00246914	3_S	4_S
3GSO_P_36_38_40_49_48_63_61+Waters	2	N-C	4.687	47	20	30	0.00246914	3_S	5_NTERM
3GSO_P_36_38_40_49_48_63_61+Waters	5	C-C	5.601	56	20	31	0.00246914	3_S	5_CA
3GSO_P_36_38_40_49_48_63_61+Waters	5	C-C	5.169	52	20	32	0.00246914	3_S	5_CB
3GSO_P_36_38_40_49_48_63_61+Waters	6	C-O	4.299	43	20	33	0.00246914	3_S	5_B
3GSO_P_36_38_40_49_48_63_61+Waters	5	C-C	6.747	67	20	34	0.00246914	3_S	5_S
3GSO_P_36_38_40_49_48_63_61+Waters	2	N-C	6.131	61	20	35	0.00246914	3_S	6_NTERM
3GSO_P_36_38_40_49_48_63_61+Waters	5	C-C	6.355	64	20	36	0.00246914	3_S	6_CA
3GSO_P_36_38_40_49_48_63_61+Waters	5	C-C	6.142	61	20	39	0.00246914	3_S	6_S
3GSO_P_36_38_40_49_48_63_61+Waters	5	C-C	5.395	54	20	61	0.00246914	3_S	6_S
3GSO_P_36_38_40_49_48_63_61+Waters	6	C-O	5.791	58	20	69	0.00246914	3_S
3GSO_P_36_38_40_49_48_63_61+Waters	6	C-O	5.802	58	20	74	0.00246914	3_S
3GSO_P_36_38_40_49_48_63_61+Waters	6	C-O	5.193	52	20	75	0.00246914	3_S
3GSO_P_36_38_40_49_48_63_61+Waters	6	C-O	4.786	48	20	76	0.00246914	3_S
3GSO_P_36_38_40_49_48_63_61+Waters	6	C-O	6.746	67	20	77	0.00246914	3_S
3GSO_P_36_38_40_49_48_63_61+Waters	5	C-C	2.496	25	21	22	0.00246914	3_S	3_S
3GSO_P_36_38_40_49_48_63_61+Waters	2	N-C	4.001	40	21	23	0.00246914	3_S	4_NTERM
3GSO_P_36_38_40_49_48_63_61+Waters	5	C-C	5.047	50	21	24	0.00246914	3_S	4_CA
3GSO_P_36_38_40_49_48_63_61+Waters	5	C-C	4.986	50	21	25	0.00246914	3_S	4_CB
3GSO_P_36_38_40_49_48_63_61+Waters	6	C-O	5.859	59	21	26	0.00246914	3_S	4_B
3GSO_P_36_38_40_49_48_63_61+Waters	5	C-C	6.122	61	21	27	0.00246914	3_S	4_S
3GSO_P_36_38_40_49_48_63_61+Waters	5	C-C	6.089	61	21	28	0.00246914	3_S	4_S
3GSO_P_36_38_40_49_48_63_61+Waters	5	C-C	4.708	47	21	29	0.00246914	3_S	4_S
3GSO_P_36_38_40_49_48_63_61+Waters	2	N-C	4.419	44	21	30	0.00246914	3_S	5_NTERM
3GSO_P_36_38_40_49_48_63_61+Waters	5	C-C	4.998	50	21	31	0.00246914	3_S	5_CA
3GSO_P_36_38_40_49_48_63_61+Waters	5	C-C	4.303	43	21	32	0.00246914	3_S	5_CB
3GSO_P_36_38_40_49_48_63_61+Waters	6	C-O	3.53	35	21	33	0.00246914	3_S	5_B
3GSO_P_36_38_40_49_48_63_61+Waters	5	C-C	6.283	63	21	34	0.00246914	3_S	5_S
3GSO_P_36_38_40_49_48_63_61+Waters	2	N-C	5.036	50	21	35	0.00246914	3_S	6_NTERM
3GSO_P_36_38_40_49_48_63_61+Waters	5	C-C	5.104	51	21	36	0.00246914	3_S	6_CA
3GSO_P_36_38_40_49_48_63_61+Waters	5	C-C	6.6	66	21	37	0.00246914	3_S	6_CB
3GSO_P_36_38_40_49_48_63_61+Waters	5	C-C	4.706	47	21	39	0.00246914	3_S	6_S
3GSO_P_36_38_40_49_48_63_61+Waters	5	C-C	3.941	39	21	61	0.00246914	3_S	6_S
3GSO_P_36_38_40_49_48_63_61+Waters	5	C-C	5.844	58	21	62	0.00246914	3_S	6_S
3GSO_P_36_38_40_49_48_63_61+Waters	6	C-O	4.937	49	21	69	0.00246914	3_S
3GSO_P_36_38_40_49_48_63_61+Waters	6	C-O	6.944	69	21	74	0.00246914	3_S
3GSO_P_36_38_40_49_48_63_61+Waters	6	C-O	5.6	56	21	75	0.00246914	3_S
3GSO_P_36_38_40_49_48_63_61+Waters	6	C-O	4.821	48	21	76	0.00246914	3_S
3GSO_P_36_38_40_49_48_63_61+Waters	6	C-O	5.965	60	21	77	0.00246914	3_S
3GSO_P_36_38_40_49_48_63_61+Waters	2	N-C	3.458	35	22	23	0.00246914	3_S	4_NTERM
3GSO_P_36_38_40_49_48_63_61+Waters	5	C-C	4.723	47	22	24	0.00246914	3_S	4_CA
3GSO_P_36_38_40_49_48_63_61+Waters	5	C-C	5.066	51	22	25	0.00246914	3_S	4_CB
3GSO_P_36_38_40_49_48_63_61+Waters	6	C-O	6.235	62	22	26	0.00246914	3_S	4_B
3GSO_P_36_38_40_49_48_63_61+Waters	5	C-C	5.208	52	22	27	0.00246914	3_S	4_S
3GSO_P_36_38_40_49_48_63_61+Waters	5	C-C	4.744	47	22	28	0.00246914	3_S	4_S
3GSO_P_36_38_40_49_48_63_61+Waters	5	C-C	3.316	33	22	29	0.00246914	3_S	4_S
3GSO_P_36_38_40_49_48_63_61+Waters	2	N-C	4.41	44	22	30	0.00246914	3_S	5_NTERM
3GSO_P_36_38_40_49_48_63_61+Waters	5	C-C	5.322	53	22	31	0.00246914	3_S	5_CA
3GSO_P_36_38_40_49_48_63_61+Waters	5	C-C	4.919	49	22	32	0.00246914	3_S	5_CB
3GSO_P_36_38_40_49_48_63_61+Waters	6	C-O	3.892	39	22	33	0.00246914	3_S	5_B
3GSO_P_36_38_40_49_48_63_61+Waters	5	C-C	6.185	62	22	34	0.00246914	3_S	5_S
3GSO_P_36_38_40_49_48_63_61+Waters	2	N-C	6.035	60	22	35	0.00246914	3_S	6_NTERM
3GSO_P_36_38_40_49_48_63_61+Waters	5	C-C	6.318	63	22	36	0.00246914	3_S	6_CA
3GSO_P_36_38_40_49_48_63_61+Waters	5	C-C	6.465	65	22	39	0.00246914	3_S	6_S
3GSO_P_36_38_40_49_48_63_61+Waters	5	C-C	5.982	60	22	61	0.00246914	3_S	6_S
3GSO_P_36_38_40_49_48_63_61+Waters	6	C-O	6.493	65	22	69	0.00246914	3_S
3GSO_P_36_38_40_49_48_63_61+Waters	6	C-O	6.045	60	22	74	0.00246914	3_S
3GSO_P_36_38_40_49_48_63_61+Waters	6	C-O	3.982	40	22	75	0.00246914	3_S
3GSO_P_36_38_40_49_48_63_61+Waters	6	C-O	3.511	35	22	76	0.00246914	3_S
3GSO_P_36_38_40_49_48_63_61+Waters	6	C-O	6.088	61	22	77	0.00246914	3_S
3GSO_P_36_38_40_49_48_63_61+Waters	6	C-O	6.506	65	22	80	0.00246914	3_S
3GSO_P_36_38_40_49_48_63_61+Waters	2	N-C	1.476	15	23	24	0.00246914	4_NTERM	4_CA
3GSO_P_36_38_40_49_48_63_61+Waters	2	N-C	2.548	25	23	25	0.00246914	4_NTERM	4_CB
3GSO_P_36_38_40_49_48_63_61+Waters	3	N-O	3.601	36	23	26	0.00246914	4_NTERM	4_B
3GSO_P_36_38_40_49_48_63_61+Waters	2	N-C	2.367	24	23	27	0.00246914	4_NTERM	4_S
3GSO_P_36_38_40_49_48_63_61+Waters	2	N-C	2.342	23	23	28	0.00246914	4_NTERM	4_S
3GSO_P_36_38_40_49_48_63_61+Waters	2	N-C	1.475	15	23	29	0.00246914	4_NTERM	4_S
3GSO_P_36_38_40_49_48_63_61+Waters	1	N-N	2.904	29	23	30	0.00246914	4_NTERM	5_NTERM
3GSO_P_36_38_40_49_48_63_61+Waters	2	N-C	4.334	43	23	31	0.00246914	4_NTERM	5_CA
3GSO_P_36_38_40_49_48_63_61+Waters	2	N-C	4.912	49	23	32	0.00246914	4_NTERM	5_CB
3GSO_P_36_38_40_49_48_63_61+Waters	3	N-O	4.642	46	23	33	0.00246914	4_NTERM	5_B
3GSO_P_36_38_40_49_48_63_61+Waters	2	N-C	5.281	53	23	34	0.00246914	4_NTERM	5_S
3GSO_P_36_38_40_49_48_63_61+Waters	1	N-N	6.089	61	23	35	0.00246914	4_NTERM	6_NTERM
3GSO_P_36_38_40_49_48_63_61+Waters	2	N-C	6.44	64	23	58	0.00246914	4_NTERM	5_S
3GSO_P_36_38_40_49_48_63_61+Waters	4	N-S	6.518	65	23	59	0.00246914	4_NTERM	5_S
3GSO_P_36_38_40_49_48_63_61+Waters	2	N-C	6.344	63	23	60	0.00246914	4_NTERM	5_S
3GSO_P_36_38_40_49_48_63_61+Waters	2	N-C	6.281	63	23	61	0.00246914	4_NTERM	6_S
3GSO_P_36_38_40_49_48_63_61+Waters	3	N-O	5.876	59	23	67	0.00246914	4_NTERM
3GSO_P_36_38_40_49_48_63_61+Waters	3	N-O	4.738	47	23	69	0.00246914	4_NTERM
3GSO_P_36_38_40_49_48_63_61+Waters	3	N-O	4.038	40	23	74	0.00246914	4_NTERM
3GSO_P_36_38_40_49_48_63_61+Waters	3	N-O	4.012	40	23	75	0.00246914	4_NTERM
3GSO_P_36_38_40_49_48_63_61+Waters	3	N-O	5.369	54	23	76	0.00246914	4_NTERM
3GSO_P_36_38_40_49_48_63_61+Waters	3	N-O	5.455	55	23	80	0.00246914	4_NTERM
[truncated: 26,579 more rows]

## Sheet: PDF Total
	0.023365	0.013641	0.013992	0.014301	0.013992	0.014641	0.013992	0.014323	0.014109	0.014568	0.016379	0.014568	0.016379	0.01441	0.015753	0.014603	0.015753	0.014597	0.015753	0.014062	0.014757	0.014238	0.014757	0.01422	0.014757	0.016987	0.017126	0.013576	0.014829	0.013576	0.014829	0.013576	0.014829
r	3GSN_P_NoWaters	3GSO_P_36_38_40_49_48_63_61_NoWaters	3GSO_P_36_38_40_49_48_63_61+Waters	3GSO_P_37_39_41_50_48_64_61_NoWaters	3GSO_P_37_39_41_50_48_64_61+Waters	3GSO_P_BLYP_TZ2P_NoH_NoWaters	3GSO_P_BLYP_TZ2P_NoH+Waters	3GSQ_P+NoWaters	3GSQ_P+Waters	3GSR_P_56_NoWaters	3GSR_P_56+Waters	3GSR_P_57_NoWaters	3GSR_P_57+Waters	3GSU_P_57_55_NoWaters	3GSU_P_57_55+Waters	3GSU_P_58_55_NoWaters	3GSU_P_58_55+Waters	3GSU_P_58_56_NoWaters	3GSU_P_58_56+Waters	3GSV_P_59_57_NoWaters	3GSV_P_59_57+Waters	3GSV_P_60_57_NoWaters	3GSV_P_60_57+Waters	3GSV_P_60_58_NoWaters	3GSV_P_60_58+Waters	3GSW_P_NoWaters	3GSW_P+Waters	3GSX_P_58_56_NoWaters	3GSX_P_58_56+Waters	3GSX_P_58_57_NoWaters	3GSX_P_58_57+Waters	3GSX_P_59_57_NoWaters	3GSX_P_59_57+Waters
0.1	0	0	0	0	0	0	0	0	0	0	0	0	0	0	0	0	0	0	0	0	0	0	0	0	0	0	0	0	0	0	0	0	0
0.2	0	0	0	0	0	0	0	0	0	0	0	0	0	0	0	0	0	0	0	0	0	0	0	0	0	0	0	0	0	0	0	0	0
0.3	0	0	0	0	0	0	0	0	0	0	0	0	0	0	0	0	0	0	0	0	0	0	0	0	0	0	0	0	0	0	0	0	0
0.4	0	0	0	0	0	0	0	0	0	0	0	0	0	0	0	0	0	0	0	0	0	0	0	0	0	0	0	0	0	0	0	0	0
0.5	0	0	0	0	0	0	0	0	0	0	0	0	0	0	0	0	0	0	0	0	0	0	0	0	0	0	0	0	0	0	0	0	0
0.6	0	0	0	0	0	0	0	0	0	0	0	0	0	0	0	0	0	0	0	0	0	0	0	0	0	0	0	0	0	0	0	0	0
0.7	0	0	0	0	0	0	0	0	0	0	0	0	0	0	0	0	0	0	0	0	0	0	0	0	0	0	0	0	0	0	0	0	0
0.8	0	0	0	0	0	0	0	0	0	0	0	0	0	0	0	0	0	0	0	0	0	0	0	0	0	0	0	0	0	0	0	0	0
0.9	0	0	0	0	0	0	0	0	0	0	0	0	0	0	0	0	0	0	0	0	0	0	0	0	0	0	0	0	0	0	0	0	0
1	0	0	0	0	0	0	0	0	0	0	0	0	0	0	0	0	0	0	0	0	0	0	0	0	0	0	0	0	0	0	0	0	0
1.1	0	1.24655	0.97522	0	0	0	0	0	0	0	0	0	0	0	0	0	0	0	0	0	0	0	0	0	0	0	0	0	0	0	0	0	0
1.2	6.82129	10.6215	8.30957	10.1311	8.30957	9.89611	8.30957	11.4808	10.4895	11.111	8.66442	11.111	8.66442	10.3737	8.3031	10.2368	8.3031	10.2413	8.3031	10.3037	8.98848	10.1764	8.98848	10.1894	8.98848	9.6799	8.64135	10.6727	8.94508	10.6727	8.94508	10.6727	8.94508
1.3	4.81224	8.24251	6.4484	7.86194	6.4484	8.53287	7.16488	8.09938	7.40008	8.70944	6.79169	7.8385	6.11252	8.05018	6.44338	7.94397	6.44338	7.94746	6.44338	9.77278	8.5253	9.65202	8.5253	9.66429	8.5253	6.82891	6.09624	8.28223	6.94157	8.28223	6.94157	8.28223	6.94157
1.4	0.931554	2.39338	1.87242	0.760958	0.624141	0.743308	0.624141	2.35182	2.14876	0.758689	0.591631	0.758689	0.591631	1.55836	1.24731	2.30669	1.87097	1.53847	1.24731	0.773925	0.675135	1.52872	1.35027	0.765333	0.675135	0.660971	0.590056	1.60328	1.34375	2.40491	2.01562	2.40491	2.01562
1.5	16.7843	24.5415	19.1997	25.4148	20.8453	25.4786	21.3939	23.4263	21.4037	25.339	19.7596	26.0059	20.2796	26.7081	21.3772	25.68	20.8291	25.6913	20.8291	27.2083	23.7352	26.2003	23.1418	26.2336	23.1418	21.4945	19.1883	26.0689	21.8491	25.3643	21.2585	24.6598	20.668
1.6	0	2.48448	1.94369	2.36977	1.94369	1.7361	1.45777	3.662	3.34583	2.3627	1.84245	2.3627	1.84245	1.81988	1.45663	1.79587	1.45663	1.79666	1.45663	1.80761	1.57687	1.78528	1.57687	1.78754	1.57687	1.54379	1.37816	3.12056	2.61543	3.12056	2.61543	3.12056	2.61543
1.7	0	0.554024	0.433431	0.528443	0.433431	0	0	0	0	0	0	0	0	0	0	0	0	0.534191	0.433094	0	0	0	0	0.531482	0.468844	0	0	0	0	0	0	0.556693	0.46658
1.8	0.580608	0.99448	0.778015	0.948563	0.778015	0.463281	0.389008	0	0	0	0	0	0	0	0	0	0	0	0	0	0	0	0	0	0	0.823925	0.735527	0.999272	0.837517	0.999272	0.837517	0.999272	0.837517
1.9	0	0	0	0	0	0.418111	0.702159	0	0	0	0	0	0	0	0	0	0	0	0	0	0	0	0	0	0	0	0	0	0	0	0	0	0
2	0	0.407038	0.318439	0	0	0	0	0	0	0	0	0	0	0	0	0	0	0	0	0	0	0	0	0	0	0	0	0	0	0	0	0	0
2.1	0.216529	0.370875	0.290148	0.353751	0.290148	0.345546	0.290148	0.364435	0.33297	0.352696	0.275035	0.352696	0.275035	0	0	0.357442	0.289922	0	0	0	0	0.355334	0.313854	0	0	0.307269	0.274303	0.372662	0.312339	0.372662	0.312339	0.372662	0.312339
2.2	0.792437	0.678653	0.530933	0.970977	0.796399	0.632304	0.530933	0.666868	0.609291	0.968082	1.00656	1.29078	1.2582	0.331408	0.26526	0.327036	0.26526	0.327179	0.26526	0.987523	0.861467	0.97532	0.861467	0.97656	0.861467	0.562262	0.501938	0.681923	0.571538	0.681923	0.571538	0.681923	0.571538
2.3	1.27361	2.49311	1.95044	2.378	1.95044	2.32284	1.95044	2.44981	2.2383	2.66727	2.07995	2.66727	2.07995	2.7393	2.19254	2.70316	2.19254	2.70434	2.19254	2.41852	2.37352	2.38863	2.37352	2.39167	2.1098	2.32372	2.07442	2.50512	2.09961	2.50512	2.09961	2.50512	2.09961
2.4	6.20415	9.19059	7.4148	8.4923	7.19011	8.29532	7.19011	7.6199	7.21985	8.46697	6.81559	8.19384	6.60261	9.25663	7.63354	8.8577	7.40902	8.86159	7.18451	9.47284	8.5067	9.08062	8.26365	9.09216	8.26365	7.85233	7.00986	8.65769	7.25625	8.65769	7.25625	8.65769	7.25625
2.5	5.73609	9.8249	8.10183	9.87783	8.51731	9.15391	8.10183	11.2199	10.2511	9.84837	7.87675	9.84837	7.87675	10.1143	8.3031	9.98088	8.3031	10.2413	8.51068	8.75818	7.64021	8.64996	7.64021	8.91568	7.86492	7.25992	6.48101	9.33861	7.82695	9.60543	8.05057	10.1391	8.49783
2.6	0.431275	1.4774	2.119	1.17432	1.92636	1.60591	2.31163	1.45174	1.3264	1.40498	1.09561	1.40498	1.09561	1.20243	1.73238	1.18657	1.73238	1.18709	1.73238	2.38866	2.29212	2.35914	2.29212	2.36214	2.29212	1.42802	1.27481	2.72161	2.48843	2.47419	2.28106	1.97935	1.86632
2.7	1.20306	0.915835	1.25385	0.655162	1.07473	1.06661	1.43298	0.899931	1.02779	0.653208	1.01875	0.653208	1.01875	0.447232	0.536948	0.441331	0.536948	0.441525	0.536948	0.444217	0.775027	0.438728	0.775027	0.439286	0.775027	0.189692	0.8467	0.230062	0.385643	0.230062	0.385643	0.230062	0.385643
2.8	1.37075	2.56129	2.00378	2.64662	2.17076	2.1875	2.00378	2.51681	2.29951	2.63872	2.37426	2.63872	2.37426	2.91844	2.33593	2.87994	2.33593	2.8812	2.50278	3.51993	3.07062	3.47644	3.07062	3.48086	3.07062	3.18303	2.84153	3.64598	3.4153	3.43151	3.23555	3.43151	3.23555
2.9	0.465777	1.39614	1.40432	1.14144	1.24828	1.30079	1.40432	1.3719	1.61157	0.758689	0.739539	0.758689	0.739539	0.973972	0.935483	0.961122	0.935483	1.15385	1.0914	0.193481	0.337567	0.191091	0.337567	0.382667	0.506351	0.826213	1.0326	0.801638	0.839844	1.00205	1.00781	1.00205	1.00781
3	0.981476	2.05467	1.75357	2.13797	1.8997	1.56628	1.60744	1.83545	2.01237	2.30923	2.07779	2.13159	1.93927	2.18916	1.89822	2.16027	1.89822	2.34132	2.04424	1.812	1.5807	1.78961	1.5807	1.79188	1.73877	1.08328	1.1052	2.06457	2.04499	2.06457	2.04499	2.06457	2.04499
3.1	1.12578	2.10356	2.46853	1.83923	2.33139	2.12322	2.60567	2.41153	2.20332	1.83375	1.42997	1.83375	1.42997	1.88327	1.6444	1.85842	1.6444	1.85924	1.6444	3.23099	2.9669	3.02311	2.81856	3.02695	2.81856	1.88803	1.81511	1.93755	1.77155	2.11369	1.91917	2.11369	1.91917
3.2	1.44352	2.63734	2.19223	2.67279	2.32119	3.2251	2.837	2.10562	2.07181	2.97833	2.567	2.97833	2.567	2.57579	2.44823	2.38295	2.31938	2.22506	2.19052	1.91882	1.81338	1.89511	1.81338	1.89752	1.81338	2.86785	2.56016	2.9813	2.49871	2.81567	2.35989	2.9813	2.49871
3.3	1.54117	2.63976	2.42961	2.22166	2.18665	2.17013	2.30813	2.44134	2.23055	1.62436	1.49699	1.47669	1.26668	1.66822	1.57802	1.49656	1.33525	1.49721	1.33525	1.65698	1.57687	1.6365	1.57687	1.63858	1.57687	1.41514	1.37816	2.02837	1.8308	2.02837	1.8308	1.87234	1.70003
3.4	0.855509	1.46534	2.06349	1.53745	1.83421	1.50179	1.71957	1.87186	2.10491	2.22962	1.95601	2.22962	1.95601	2.0036	1.83278	1.97716	1.83278	1.97803	1.94733	1.99009	1.98407	1.82511	1.73606	1.82743	1.73606	1.21403	1.62566	1.61964	1.35746	1.4724	1.23406	1.61964	1.35746
3.5	0.889505	1.38506	1.51701	1.189	1.62537	1.16142	1.62537	1.08881	1.2435	1.18545	1.23257	1.18545	1.23257	1.21746	1.51583	1.2014	1.40756	1.20193	1.40756	1.34362	1.40653	1.32702	1.40653	1.3287	1.40653	1.14752	1.33172	1.67008	1.63303	1.67008	1.74967	1.67008	1.74967
3.6	0.918625	2.36016	3.07739	1.87599	2.66707	2.07681	2.66707	1.93265	2.11894	2.11979	2.52815	2.11979	2.43092	1.92091	2.05	1.89557	2.05	1.8964	2.05	2.41675	2.77402	2.38689	2.66306	2.38992	2.66306	1.84676	2.03653	1.97628	1.87723	1.84453	1.7668	1.84453	1.7668
3.7	1.37895	1.36741	1.84779	1.42284	1.94504	1.27402	2.04229	1.46582	1.89728	1.4186	1.56717	1.4186	1.56717	1.82114	2.4294	1.79711	2.52658	1.67804	2.4294	1.56768	1.78836	1.54831	1.89356	1.43103	1.78836	1.1329	1.37911	1.87364	2.40786	1.87364	2.51255	1.87364	2.51255
3.8	1.17133	1.88827	2.30821	1.80109	2.21589	1.75931	2.21589	1.85548	2.22505	2.13241	2.27551	2.13241	2.27551	2.30526	2.49093	2.1611	2.30642	2.16205	2.30642	2.17523	2.29706	2.14836	2.29706	2.15109	2.29706	1.6622	2.00759	1.6602	1.9878	1.6602	1.9878	1.77878	2.08719
3.9	0.720499	0.897518	1.7554	0.856078	1.7554	0.940749	1.84317	1.21266	1.51085	1.06691	1.33117	1.06691	1.33117	0.438287	1.14012	0.540631	1.22782	0.649042	1.31552	0.870666	1.42411	0.859908	1.42411	0.968625	1.51905	1.02244	1.24465	1.46549	1.51172	1.69096	1.70068	1.57823	1.6062
4	0.374062	0.961054	1.75435	0.916681	1.67081	0.99491	1.67081	0.629577	1.62979	0.913947	0.95027	0.913947	0.95027	0.938628	0.918231	0.926245	0.918231	0.926652	1.00171	1.13948	1.17476	1.1254	1.17476	1.02439	1.17476	0.707762	1.02672	0.536492	0.809368	0.536492	0.809368	0.536492	0.809368
4.1	0.534693	1.22111	1.43298	0.776488	1.03493	0.948097	1.19415	0.599954	0.639513	0.483858	0.603705	0.58063	0.679169	0.795079	1.19322	0.882663	1.27277	0.784934	1.19322	0.789719	1.11948	0.877457	1.2056	0.878572	1.2056	0.843075	1.2042	1.0225	1.28548	1.0225	1.28548	1.227	1.45687
4.2	1.02023	1.0679	1.6709	1.01859	1.74685	0.814061	1.59495	1.24014	1.48171	1.2002	1.36789	1.10788	1.29589	1.32743	1.36604	1.30991	1.36604	1.40409	1.44193	1.88354	1.88957	1.86027	1.88957	1.95576	1.97173	1.36734	1.29244	1.17059	1.3899	1.07304	1.30814	1.07304	1.22638
4.3	0.75785	1.57622	1.45074	1.32657	1.3782	1.2958	1.3782	1.45774	1.58161	1.49896	1.44393	1.49896	1.51269	1.08666	1.37713	1.07233	1.37713	1.0728	1.37713	1.70895	1.49081	1.68784	1.56927	1.60103	1.49081	0.844991	0.822908	1.49065	1.32744	1.39748	1.24935	1.39748	1.24935
4.4	0.776295	1.77288	2.35787	1.69102	2.42722	1.56921	2.56591	1.39367	1.91001	1.18018	1.44621	1.09588	1.38047	1.21205	1.3859	1.19606	1.4552	1.11112	1.3859	1.11789	1.42528	1.10408	1.42528	1.10548	1.42528	1.17506	1.24567	1.78142	1.94097	1.78142	1.94097	1.69235	1.86632
4.5	1.13913	0.933147	0.995499	0.970977	1.12823	1.10653	1.1946	1.16702	1.67555	1.77482	1.82438	1.85549	1.88729	1.73989	1.7905	1.71694	1.7905	1.71769	1.7905	1.81046	2.01009	1.78809	2.01009	1.79036	2.01009	1.47594	1.69404	1.19337	1.71461	1.27861	1.64317	1.19337	1.57173
4.6	0.521864	1.54394	1.71646	1.62767	1.8436	1.51421	1.8436	1.19774	1.38614	1.0046	0.96418	1.15916	1.0847	0.952367	1.01637	1.01812	1.07989	1.01857	1.07989	1.49775	1.71916	1.5571	1.78793	1.55908	1.78793	1.07718	1.20202	1.14312	1.16339	1.14312	1.16339	1.22478	1.23182
4.7	0.545832	1.24655	1.76759	1.26331	1.76759	1.37918	1.76759	1.60769	1.88856	1.25954	1.27108	1.25954	1.27108	1.52183	1.6444	1.57684	1.70531	1.57753	1.70531	1.13368	1.31862	1.19432	1.38455	1.12109	1.31862	0.968219	1.2677	1.48741	1.64032	1.5657	1.70593	1.48741	1.64032
4.8	0.916617	1.64476	2.04711	1.64013	2.1056	1.67175	2.1056	1.39581	1.40954	1.49305	1.55239	1.56414	1.60783	1.2413	1.3442	1.08081	1.22731	0.937115	1.11042	1.37798	1.51842	1.43258	1.58169	1.36268	1.51842	1.17686	1.21648	1.12683	1.13332	1.12683	1.13332	1.20196	1.19628
4.9	0.628799	1.07702	1.51666	0.821835	1.40432	0.936568	1.46049	1.05832	1.28926	1.5022	1.38442	1.36564	1.27792	1.33239	1.40322	1.38402	1.45935	1.31539	1.40322	1.18411	1.21524	1.10068	1.15448	1.0332	1.09372	0.832823	0.95589	1.5151	1.45125	1.5151	1.45125	1.58724	1.51172
5	0.604382	0.897173	1.13382	0.987403	1.2418	0.9002	1.2418	1.01722	1.11528	0.984458	1.43302	0.984458	1.43302	1.07845	0.971089	1.06422	0.971089	1.26431	1.13294	1.27202	1.28486	1.19018	1.22646	1.39031	1.40166	0.972016	1.17399	0.970842	1.16241	0.970842	1.16241	0.901496	1.10429
5.1	0.58136	0.929383	0.986762	0.886472	0.934827	0.804059	0.882892	0.652317	0.715195	0.505045	0.541526	0.568175	0.590756	0.713189	0.934099	0.76776	0.985993	0.768097	0.985993	0.77278	0.84267	0.826834	0.898848	0.764201	0.84267	0.604993	0.834676	0.933861	0.950415	0.933861	0.950415	0.867157	0.894508
5.2	0.373086	0.894642	1.19984	0.853335	1.24984	0.774004	1.19984	0.75352	0.745833	0.729249	0.710842	0.668478	0.663453	0.686531	0.749319	0.615884	0.699364	0.554539	0.599455	0.929867	1.02748	0.857152	0.973405	0.858242	0.973405	0.529435	0.661686	0.963165	1.02252	1.02738	1.07634	1.09159	1.13016
5.3	0.539094	0.800256	0.963181	0.645875	0.915022	0.745602	0.963181	0.725871	0.828999	0.526868	0.547807	0.468327	0.502156	0.781582	0.721823	0.771271	0.721823	0.771609	0.673702	0.298582	0.41675	0.294893	0.41675	0.295268	0.312562	0.510008	0.637406	0.618548	0.570264	0.618548	0.570264	0.680403	0.673949
5.4	0.519669	0.65274	1.11417	0.452802	0.974898	0.497586	0.882051	0.699715	0.852403	0.959334	1.10014	0.959334	1.10014	0.521598	0.742201	0.457526	0.742201	0.457727	0.742201	0.978599	1.00433	0.909654	0.954116	0.91081	0.954116	1.13075	1.09721	0.89439	0.999483	0.834764	0.949509	0.775138	0.899535
5.5	0.668366	1.25927	1.29864	1.14653	1.20907	1.2266	1.34342	0.843686	0.9764	0.762076	0.764065	0.762076	0.806513	0.950368	0.894913	0.937829	0.894913	0.993432	0.939659	0.832907	0.871905	0.822616	0.871905	0.878572	0.920345	0.80619	0.8467	0.862733	0.771285	0.862733	0.771285	0.862733	0.771285
5.6	0.387072	0.883982	1.03735	0.790469	0.994131	0.875086	1.1238	1.24866	1.33926	1.05082	1.06526	1.05082	1.06526	1.13315	1.12292	1.1182	1.12292	1.06542	1.07974	1.07192	0.981844	1.05867	0.981844	1.00702	0.93509	0.595057	0.572076	1.38788	1.3028	1.27685	1.20975	1.27685	1.20975
5.7	0.716527	0.853763	1.16887	0.916136	1.29411	0.745739	1.12713	0.996238	0.958129	0.659681	0.712279	0.76117	0.791421	0.83384	0.917685	0.822839	0.917685	0.823201	0.875972	0.724692	0.767655	0.715738	0.767655	0.716647	0.767655	0.618923	0.631451	0.911494	0.988639	0.911494	0.988639	0.911494	0.988639
5.8	0.541912	0.515667	0.806847	0.541043	0.726162	0.432404	0.68582	0.354699	0.601852	0.784625	0.72658	0.735586	0.72658	0.654724	0.644975	0.695785	0.725597	0.69609	0.765908	0.90043	0.916407	0.93871	1.00368	0.939902	1.00368	0.683566	0.648366	0.621782	0.651416	0.725412	0.738271	0.673597	0.694843
5.9	0.494888	0.847656	1.3263	0.998758	1.44333	0.836222	1.20927	0.930929	1.02962	0.758689	0.85047	0.853525	0.924424	0.779178	0.701612	0.768897	0.701612	0.817312	0.740591	0.725555	0.843918	0.764362	0.886114	0.765333	0.886114	0.660971	0.626934	0.701433	0.755859	0.651331	0.713867	0.651331	0.713867
6	0.619617	0.868332	0.981248	0.736213	0.905768	0.853975	1.13221	0.805851	0.822894	0.963399	1.00169	0.917523	0.965912	0.84807	0.867352	0.836881	0.867352	0.790735	0.829641	0.842353	0.734828	0.785726	0.694004	0.786724	0.694004	0.839314	0.99902	0.77557	0.812534	0.77557	0.812534	0.824044	0.85316
6.1	0.381685	0.980639	1.05945	0.935361	1.13251	1.00068	1.16905	0.917724	1.04811	0.932572	0.900375	0.888164	0.831116	1.04897	0.912607	0.990126	0.876103	0.99056	0.876103	0.7248	0.750833	0.671104	0.711315	0.671956	0.711315	0.541638	0.656215	0.703832	0.747207	0.703832	0.747207	0.750754	0.786534
6.2	0.369664	0.949755	0.9907	0.949041	1.02608	0.800615	1.06146	0.888821	0.974496	0.817182	0.670784	0.817182	0.670784	0.83925	0.813156	0.784589	0.742447	0.784934	0.742447	1.09683	1.03337	1.12661	1.07164	1.12804	1.07164	0.59952	0.635548	0.908887	0.952204	0.999776	1.02838	0.954331	0.990292
6.3	0.43496	0.920307	0.959983	0.58521	0.719987	0.73496	0.857127	0.732073	0.708211	0.500113	0.584987	0.541789	0.617486	0.85603	0.685168	0.844736	0.685168	0.929618	0.753685	0.637695	0.59338	0.629815	0.59338	0.630615	0.59338	0.508315	0.583429	1.01281	0.959587	0.968777	0.92268	0.968777	0.92268
6.4	0.471289	0.467347	0.565051	0.445769	0.498574	0.35626	0.432098	0.584476	0.572156	0.606054	0.535619	0.56565	0.504112	0.497936	0.564611	0.532314	0.564611	0.491582	0.564611	0.577009	0.575263	0.529174	0.539309	0.570604	0.575263	0.633593	0.597039	0.725744	0.608266	0.725744	0.608266	0.725744	0.608266
6.5	0.505233	0.618125	0.967161	0.432363	0.902683	0.537516	0.967161	0.566899	0.665939	0.587827	0.611189	0.548639	0.55007	0.523208	0.483204	0.516305	0.483204	0.556265	0.515418	0.479706	0.557963	0.473778	0.52309	0.47438	0.557963	0.477975	0.487649	0.662511	0.659381	0.662511	0.659381	0.621104	0.624677
6.6	0.373535	0.879724	0.875939	0.839105	0.875939	0.707873	0.782088	0.550103	0.538508	0.646466	0.711697	0.684494	0.741351	0.546761	0.718961	0.539547	0.718961	0.57834	0.75022	0.620657	0.676789	0.574676	0.64295	0.652128	0.710629	0.629461	0.739377	0.441981	0.538817	0.482162	0.572493	0.482162	0.572493
6.7	0.385294	0.5823	0.668144	0.592442	0.728884	0.651038	0.819995	0.64848	0.7319	0.627592	0.518189	0.627592	0.518189	0.606626	0.515891	0.523795	0.455198	0.524025	0.455198	0.564878	0.624178	0.557898	0.624178	0.558607	0.624178	0.41811	0.516809	0.897162	0.850015	0.858155	0.817322	0.858155	0.817322
6.8	0.242134	0.414732	0.530933	0.431545	0.530933	0.386408	0.530933	0.481627	0.541592	0.322694	0.363479	0.250984	0.307559	0.478701	0.53052	0.472385	0.53052	0.472593	0.53052	0.694923	0.67003	0.614091	0.606217	0.614871	0.606217	0.499789	0.641365	0.4925	0.539786	0.4925	0.539786	0.416731	0.476282
6.9	0.384979	0.439601	0.60185	0.489188	0.63051	0.409578	0.573191	0.39597	0.46045	0.487729	0.543335	0.557404	0.597668	0.357786	0.458196	0.388372	0.486833	0.388542	0.486833	0.604135	0.589021	0.666867	0.651023	0.702857	0.682024	0.182104	0.270944	0.331289	0.401068	0.404909	0.462771	0.404909	0.462771
7	0.207895	0.213652	0.278579	0.271717	0.334295	0.132707	0.250721	0.174952	0.191816	0.237043	0.290476	0.237043	0.290476	0.382556	0.361871	0.377509	0.361871	0.377674	0.361871	0.172717	0.241072	0.170583	0.241072	0.13664	0.210938	0.147509	0.184356	0.214682	0.179931	0.214682	0.179931	0.250462	0.209919

## Sheet: PDF N-N
	0.023365	0.013641	0.013992	0.014301	0.013992	0.014641	0.013992	0.014323	0.014109	0.014568	0.016379	0.014568	0.016379	0.01441	0.015753	0.014603	0.015753	0.014597	0.015753	0.014062	0.014757	0.014238	0.014757	0.01422	0.014757	0.016987	0.017126	0.013576	0.014829	0.013576	0.014829	0.013576	0.014829
r	3GSN_P_NoWaters	3GSO_P_36_38_40_49_48_63_61_NoWaters	3GSO_P_36_38_40_49_48_63_61+Waters	3GSO_P_37_39_41_50_48_64_61_NoWaters	3GSO_P_37_39_41_50_48_64_61+Waters	3GSO_P_BLYP_TZ2P_NoH_NoWaters	3GSO_P_BLYP_TZ2P_NoH+Waters	3GSQ_P+NoWaters	3GSQ_P+Waters	3GSR_P_56_NoWaters	3GSR_P_56+Waters	3GSR_P_57_NoWaters	3GSR_P_57+Waters	3GSU_P_57_55_NoWaters	3GSU_P_57_55+Waters	3GSU_P_58_55_NoWaters	3GSU_P_58_55+Waters	3GSU_P_58_56_NoWaters	3GSU_P_58_56+Waters	3GSV_P_59_57_NoWaters	3GSV_P_59_57+Waters	3GSV_P_60_57_NoWaters	3GSV_P_60_57+Waters	3GSV_P_60_58_NoWaters	3GSV_P_60_58+Waters	3GSW_P_NoWaters	3GSW_P+Waters	3GSX_P_58_56_NoWaters	3GSX_P_58_56+Waters	3GSX_P_58_57_NoWaters	3GSX_P_58_57+Waters	3GSX_P_59_57_NoWaters	3GSX_P_59_57+Waters
0.1	0	0	0	0	0	0	0	0	0	0	0	0	0	0	0	0	0	0	0	0	0	0	0	0	0	0	0	0	0	0	0	0	0
0.2	0	0	0	0	0	0	0	0	0	0	0	0	0	0	0	0	0	0	0	0	0	0	0	0	0	0	0	0	0	0	0	0	0
0.3	0	0	0	0	0	0	0	0	0	0	0	0	0	0	0	0	0	0	0	0	0	0	0	0	0	0	0	0	0	0	0	0	0
0.4	0	0	0	0	0	0	0	0	0	0	0	0	0	0	0	0	0	0	0	0	0	0	0	0	0	0	0	0	0	0	0	0	0
0.5	0	0	0	0	0	0	0	0	0	0	0	0	0	0	0	0	0	0	0	0	0	0	0	0	0	0	0	0	0	0	0	0	0
0.6	0	0	0	0	0	0	0	0	0	0	0	0	0	0	0	0	0	0	0	0	0	0	0	0	0	0	0	0	0	0	0	0	0
0.7	0	0	0	0	0	0	0	0	0	0	0	0	0	0	0	0	0	0	0	0	0	0	0	0	0	0	0	0	0	0	0	0	0
0.8	0	0	0	0	0	0	0	0	0	0	0	0	0	0	0	0	0	0	0	0	0	0	0	0	0	0	0	0	0	0	0	0	0
0.9	0	0	0	0	0	0	0	0	0	0	0	0	0	0	0	0	0	0	0	0	0	0	0	0	0	0	0	0	0	0	0	0	0
1	0	0	0	0	0	0	0	0	0	0	0	0	0	0	0	0	0	0	0	0	0	0	0	0	0	0	0	0	0	0	0	0	0
1.1	0	0	0	0	0	0	0	0	0	0	0	0	0	0	0	0	0	0	0	0	0	0	0	0	0	0	0	0	0	0	0	0	0
1.2	0	0	0	0	0	0	0	0	0	0	0	0	0	0	0	0	0	0	0	0	0	0	0	0	0	0	0	0	0	0	0	0	0
1.3	0	0	0	0	0	0	0	0	0	0	0	0	0	0	0	0	0	0	0	0	0	0	0	0	0	0	0	0	0	0	0	0	0
1.4	0	0	0	0	0	0	0	0	0	0	0	0	0	0	0	0	0	0	0	0	0	0	0	0	0	0	0	0	0	0	0	0	0
1.5	0	0	0	0	0	0	0	0	0	0	0	0	0	0	0	0	0	0	0	0	0	0	0	0	0	0	0	0	0	0	0	0	0
1.6	0	0	0	0	0	0	0	0	0	0	0	0	0	0	0	0	0	0	0	0	0	0	0	0	0	0	0	0	0	0	0	0	0
1.7	0	0	0	0	0	0	0	0	0	0	0	0	0	0	0	0	0	0	0	0	0	0	0	0	0	0	0	0	0	0	0	0	0
1.8	0	0	0	0	0	0	0	0	0	0	0	0	0	0	0	0	0	0	0	0	0	0	0	0	0	0	0	0	0	0	0	0	0
1.9	0	0	0	0	0	0	0	0	0	0	0	0	0	0	0	0	0	0	0	0	0	0	0	0	0	0	0	0	0	0	0	0	0
2	0	0	0	0	0	0	0	0	0	0	0	0	0	0	0	0	0	0	0	0	0	0	0	0	0	0	0	0	0	0	0	0	0
2.1	0	0	0	0	0	0	0	0	0	0	0	0	0	0	0	0	0	0	0	0	0	0	0	0	0	0	0	0	0	0	0	0	0
2.2	0	0	0	0	0	0	0	0	0	0	0	0	0	0	0	0	0	0	0	0	0	0	0	0	0	0	0	0	0	0	0	0	0
2.3	0	0	0	0	0	0	0	0	0	0	0	0	0	0	0	0	0	0	0	0	0	0	0	0	0	0	0	0	0	0	0	0	0
2.4	0	0	0	0	0	0	0	0	0	0	0	0	0	0	0	0	0	0	0	0	0	0	0	0	0	0	0	0	0	0	0	0	0
2.5	0	0	0	0	0	0	0	0	0	0	0	0	0	0	0	0	0	0	0	0	0	0	0	0	0	0	0	0	0	0	0	0	0
2.6	0	0	0	0	0	0	0	0	0	0	0	0	0	0	0	0	0	0	0	0	0	0	0	0	0	0	0	0	0	0	0	0	0
2.7	0	0	0	0	0	0	0	0	0	0	0	0	0	0	0	0	0	0	0	0	0	0	0	0	0	0	0	0	0	0	0	0	0
2.8	0.124613	0	0	0	0	0	0	0	0	0	0	0	0	0	0	0	0	0	0	0.207055	0.180625	0.204496	0.180625	0.204756	0.180625	0.176835	0.157863	0	0	0	0	0	0
2.9	0	0.199448	0.156035	0.19024	0.156035	0.185827	0.156035	0.195985	0.179064	0.189672	0.147908	0.189672	0.147908	0.194794	0.155914	0.192224	0.155914	0.192309	0.155914	0	0	0	0	0	0	0	0	0.20041	0.167969	0.20041	0.167969	0.20041	0.167969
3	0	0	0	0	0	0	0	0	0	0	0	0	0	0	0	0	0	0	0	0	0	0	0	0	0	0	0	0	0	0	0	0	0
3.1	0	0	0	0	0	0	0	0	0	0	0	0	0	0	0	0	0	0	0	0	0	0	0	0	0	0	0	0	0	0	0	0	0
3.2	0	0	0	0	0	0	0	0	0	0	0	0	0	0	0	0	0	0	0	0	0	0	0	0	0	0	0	0	0	0	0	0	0
3.3	0	0	0	0	0	0	0	0.152584	0.139409	0	0	0	0	0	0	0	0	0	0	0	0	0	0	0	0	0	0	0.156028	0.130772	0.156028	0.130772	0.156028	0.130772
3.4	0.0855509	0.293067	0.229276	0.279536	0.229276	0.273052	0.229276	0.143989	0.131557	0.278702	0.217334	0.278702	0.217334	0.286228	0.229098	0.282452	0.229098	0.282576	0.229098	0.284299	0.248009	0.280786	0.248009	0.281143	0.248009	0.121403	0.108378	0.14724	0.123406	0.14724	0.123406	0.14724	0.123406
3.5	0.242592	0.138506	0.108358	0.132111	0.108358	0.129047	0.108358	0	0	0.131717	0.102714	0.131717	0.102714	0	0	0	0	0	0	0	0	0	0	0	0	0.229504	0.204881	0.139173	0.116645	0.139173	0.116645	0.139173	0.116645
3.6	0.153104	0.524481	0.410319	0.500265	0.410319	0.488661	0.410319	0.515373	0.470876	0.37408	0.29171	0.37408	0.29171	0.512242	0.41	0.505484	0.41	0.505706	0.41	0.508789	0.443843	0.502503	0.443843	0.503141	0.443843	0.434531	0.387911	0.395256	0.331275	0.395256	0.331275	0.395256	0.331275
3.7	0.0725761	0	0	0	0	0	0	0.122151	0.111605	0.118217	0.0921863	0.118217	0.0921863	0.121409	0.0971762	0.119807	0.0971762	0.11986	0.0971762	0.120591	0.105198	0.119101	0.105198	0.119252	0.105198	0	0	0.124909	0.10469	0.124909	0.10469	0.124909	0.10469
3.8	0	0	0	0	0	0	0	0	0	0	0	0	0	0	0	0	0	0	0	0	0	0	0	0	0	0	0	0	0	0	0	0	0
3.9	0	0	0	0	0	0	0	0	0	0	0	0	0	0	0	0	0	0	0	0	0	0	0	0	0	0	0	0	0	0	0	0	0
4	0	0	0	0	0	0	0	0	0	0	0	0	0	0	0	0	0	0	0	0.103589	0.090366	0.102309	0.090366	0.102439	0.090366	0	0	0	0	0	0	0	0
4.1	0	0	0	0	0	0	0	0	0	0	0	0	0	0	0	0	0	0	0	0	0	0	0	0	0	0	0	0	0	0	0	0	0
4.2	0	0	0	0	0	0	0	0	0	0	0	0	0	0	0	0	0	0	0	0	0	0	0	0	0	0	0	0	0	0	0	0	0
4.3	0	0	0	0	0	0	0	0	0	0	0	0	0	0	0	0	0	0	0	0	0	0	0	0	0	0	0	0	0	0	0	0	0
4.4	0.051753	0	0	0	0	0	0	0	0	0	0	0	0	0	0	0	0	0	0	0	0	0	0	0	0	0	0	0	0	0	0	0	0
4.5	0	0	0	0	0	0	0	0.0833585	0.0761613	0.0806735	0.0629098	0.0806735	0.0629098	0.0828521	0.0663149	0.0817589	0.0663149	0.0817949	0.0663149	0	0	0	0	0	0	0	0	0	0	0	0	0	0
4.6	0	0.0812601	0.0635725	0.0775082	0.0635725	0.0757104	0.0635725	0	0	0	0	0	0	0	0	0	0	0	0	0.0788289	0.0687666	0.0778549	0.0687666	0.0779538	0.0687666	0.0673239	0.0601008	0.0816517	0.0684345	0.0816517	0.0684345	0.0816517	0.0684345
4.7	0	0	0	0	0	0	0	0	0	0	0	0	0	0	0	0	0	0	0	0	0	0	0	0	0	0	0	0	0	0	0	0	0
4.8	0	0	0	0	0	0	0	0.0734638	0.0671209	0.0710975	0.0554423	0.0710975	0.0554423	0	0	0	0	0	0	0.145051	0.126535	0.143258	0.126535	0.14344	0.126535	0	0	0	0	0	0	0	0
4.9	0	0.0718014	0.0561727	0.0684863	0.0561727	0.0668977	0.0561727	0	0	0	0	0	0	0.070126	0.056129	0.0692008	0.056129	0.0692312	0.056129	0	0	0	0	0	0	0	0	0.0721474	0.0604687	0.0721474	0.0604687	0.0721474	0.0604687
5	0.0402921	0	0	0	0	0	0	0	0	0	0	0	0	0	0	0	0	0	0	0	0	0	0	0	0	0.0571774	0.0510429	0	0	0	0	0	0
5.1	0	0	0	0	0	0	0	0	0	0	0	0	0	0	0	0	0	0	0	0	0	0	0	0	0	0	0	0	0	0	0	0	0
5.2	0	0	0	0	0	0	0	0	0	0	0	0	0	0	0	0	0	0	0	0	0	0	0	0	0	0	0	0	0	0	0	0	0
5.3	0	0	0	0	0	0	0	0	0	0	0	0	0	0	0	0	0	0	0	0	0	0	0	0	0	0	0	0	0	0	0	0	0
5.4	0.0346446	0	0	0	0	0	0	0	0	0	0	0	0	0	0	0	0	0	0	0	0	0	0	0	0	0	0	0	0	0	0	0	0
5.5	0	0	0	0	0	0	0	0	0	0	0	0	0	0	0	0	0	0	0	0	0	0	0	0	0	0.047423	0.042335	0	0	0	0	0	0
5.6	0	0	0	0	0	0	0	0.0542895	0.0496021	0.0525408	0.0409717	0.0525408	0.0409717	0	0	0	0	0	0	0.0535959	0.0467545	0.0529337	0.0467545	0.0530009	0.0467545	0	0	0.0555151	0.0465287	0.0555151	0.0465287	0.0555151	0.0465287
5.7	0	0.0533602	0.0417455	0.0508964	0.0417455	0.0497159	0.0417455	0	0	0	0	0	0	0.052115	0.041713	0.0514274	0.041713	0.05145	0.041713	0	0	0	0	0	0	0	0	0	0	0	0	0	0
5.8	0	0	0	0	0	0	0	0	0	0	0	0	0	0	0	0	0	0	0	0	0	0	0	0	0	0.0427229	0.0381392	0	0	0	0	0	0
5.9	0.0291111	0	0	0	0	0	0	0	0	0	0	0	0	0	0	0	0	0	0	0	0	0	0	0	0	0	0	0	0	0	0	0	0
6	0.0281644	0	0	0	0	0	0	0	0	0.0458761	0.0357745	0.0458761	0.0357745	0	0	0	0	0	0	0.0467974	0.0408238	0.0462192	0.0408238	0.0462779	0.0408238	0	0	0	0	0	0	0	0
6.1	0	0.0466971	0.0365327	0.044541	0.0365327	0.0435079	0.0365327	0.0458862	0.0419244	0	0	0	0	0.0456074	0.0365043	0.0450057	0.0365043	0.0450255	0.0365043	0	0	0	0	0	0	0	0	0.0469221	0.0393267	0.0469221	0.0393267	0.0469221	0.0393267
6.2	0	0.0452264	0.0353821	0.0431382	0.0353821	0.0421376	0.0353821	0.0444411	0.040604	0.0430096	0.0335392	0.0430096	0.0335392	0.0441711	0.0353546	0.0435883	0.0353546	0.0436074	0.0353546	0.0438733	0.0382729	0.0433312	0.0382729	0.0433863	0.0382729	0.03747	0.0334499	0.0454443	0.0380882	0.0454443	0.0380882	0.0454443	0.0380882
6.3	0	0	0	0	0	0	0	0	0	0	0	0	0	0	0	0	0	0	0	0	0	0	0	0	0	0	0	0.0440353	0.0369072	0.0440353	0.0369072	0.0440353	0.0369072
6.4	0.0248047	0.0424861	0.0332383	0.0405244	0.0332383	0.0395845	0.0332383	0.0417483	0.0381438	0.0404036	0.031507	0.0404036	0.031507	0.0414947	0.0332124	0.0409472	0.0332124	0.0409652	0.0332124	0.0412149	0.0359539	0.0407057	0.0359539	0.0407574	0.0359539	0.0703992	0.0628462	0.0426908	0.0357803	0.0426908	0.0357803	0.0426908	0.0357803
6.5	0.0481175	0.0824167	0.0644774	0.0786114	0.0644774	0.076788	0.0644774	0.0809856	0.0739933	0.0391885	0.0305595	0.0391885	0.0305595	0.0402468	0.0322136	0.0397158	0.0322136	0.0397332	0.0322136	0.0399755	0.0348727	0.0394815	0.0348727	0.0395317	0.0348727	0.034141	0.0304781	0	0	0	0	0	0
6.6	0	0.0399874	0.0312835	0.0381412	0.0312835	0.0372565	0.0312835	0.0392931	0.0359005	0.0760548	0.0593081	0.0760548	0.0593081	0.0390543	0.0312592	0.0385391	0.0312592	0.038556	0.0312592	0.0387911	0.0338395	0.0383118	0.0338395	0.0383604	0.0338395	0.0331295	0.0295751	0.0803603	0.0673521	0.0803603	0.0673521	0.0803603	0.0673521
6.7	0.0226643	0	0	0	0	0	0	0	0	0	0	0	0	0.0379141	0.0303465	0.0374139	0.0303465	0.0374303	0.0303465	0.0753171	0.065703	0.0743865	0.065703	0.074481	0.065703	0	0	0	0	0	0	0	0
6.8	0	0	0	0	0	0	0	0	0	0	0	0	0	0	0	0	0	0	0	0	0	0	0	0	0	0.0312368	0.0278854	0	0	0	0	0	0
6.9	0	0	0	0	0	0	0	0	0	0	0	0	0	0	0	0	0	0	0	0	0	0	0	0	0	0	0	0	0	0	0	0	0
7	0	0	0	0	0	0	0	0	0	0	0	0	0	0	0	0	0	0	0	0	0	0	0	0	0	0	0	0	0	0	0	0	0

## Sheet: PDF N-C
	0.023365	0.013641	0.013992	0.014301	0.013992			0.014323	0.014109	0.014568	0.016379	0.014568	0.016379	0.01441	0.015753	0.014603	0.015753	0.014597	0.015753	0.014062	0.014757	0.014238	0.014757	0.01422	0.014757	0.016987	0.017126	0.013576	0.014829	0.013576	0.014829	0.013576	0.014829
r	3GSN_P_NoWaters	3GSO_P_36_38_40_49_48_63_61_NoWaters	3GSO_P_36_38_40_49_48_63_61+Waters	3GSO_P_37_39_41_50_48_64_61_NoWaters	3GSO_P_37_39_41_50_48_64_61+Waters			3GSQ_P+NoWaters	3GSQ_P+Waters	3GSR_P_56_NoWaters	3GSR_P_56+Waters	3GSR_P_57_NoWaters	3GSR_P_57+Waters	3GSU_P_57_55_NoWaters	3GSU_P_57_55+Waters	3GSU_P_58_55_NoWaters	3GSU_P_58_55+Waters	3GSU_P_58_56_NoWaters	3GSU_P_58_56+Waters	3GSV_P_59_57_NoWaters	3GSV_P_59_57+Waters	3GSV_P_60_57_NoWaters	3GSV_P_60_57+Waters	3GSV_P_60_58_NoWaters	3GSV_P_60_58+Waters	3GSW_P_NoWaters	3GSW_P+Waters	3GSX_P_58_56_NoWaters	3GSX_P_58_56+Waters	3GSX_P_58_57_NoWaters	3GSX_P_58_57+Waters	3GSX_P_59_57_NoWaters	3GSX_P_59_57+Waters
0.1	0	0	0	0	0			0	0	0	0	0	0	0	0	0	0	0	0	0	0	0	0	0	0	0	0	0	0	0	0	0	0
0.2	0	0	0	0	0			0	0	0	0	0	0	0	0	0	0	0	0	0	0	0	0	0	0	0	0	0	0	0	0	0	0
0.3	0	0	0	0	0			0	0	0	0	0	0	0	0	0	0	0	0	0	0	0	0	0	0	0	0	0	0	0	0	0	0
0.4	0	0	0	0	0			0	0	0	0	0	0	0	0	0	0	0	0	0	0	0	0	0	0	0	0	0	0	0	0	0	0
0.5	0	0	0	0	0			0	0	0	0	0	0	0	0	0	0	0	0	0	0	0	0	0	0	0	0	0	0	0	0	0	0
0.6	0	0	0	0	0			0	0	0	0	0	0	0	0	0	0	0	0	0	0	0	0	0	0	0	0	0	0	0	0	0	0
0.7	0	0	0	0	0			0	0	0	0	0	0	0	0	0	0	0	0	0	0	0	0	0	0	0	0	0	0	0	0	0	0
0.8	0	0	0	0	0			0	0	0	0	0	0	0	0	0	0	0	0	0	0	0	0	0	0	0	0	0	0	0	0	0	0
0.9	0	0	0	0	0			0	0	0	0	0	0	0	0	0	0	0	0	0	0	0	0	0	0	0	0	0	0	0	0	0	0
1	0	0	0	0	0			0	0	0	0	0	0	0	0	0	0	0	0	0	0	0	0	0	0	0	0	0	0	0	0	0	0
1.1	0	0	0	0	0			0	0	0	0	0	0	0	0	0	0	0	0	0	0	0	0	0	0	0	0	0	0	0	0	0	0
1.2	0	0	0	0	0			0	0	0	0	0	0	0	0	0	0	0	0	0	0	0	0	0	0	0	0	0	0	0	0	0	0
1.3	4.81224	7.32668	5.73191	6.98839	5.73191			8.09938	7.40008	7.8385	6.11252	7.8385	6.11252	8.05018	6.44338	7.94397	6.44338	7.94746	6.44338	8.88434	7.75027	8.77457	7.75027	8.78572	7.75027	6.82891	6.09624	7.36198	6.17028	7.36198	6.17028	7.36198	6.17028
1.4	0.465777	0.797794	0.624141	0.760958	0.624141			0.78394	0.716255	0.758689	0.591631	0.758689	0.591631	0	0	0	0	0	0	0	0	0	0	0	0	0.660971	0.590056	1.60328	1.34375	1.60328	1.34375	1.60328	1.34375
1.5	3.68437	7.01186	5.48562	6.68811	5.48562			6.20109	5.66569	6.00135	4.6799	6.00135	4.6799	6.84824	5.48134	6.75789	5.48134	6.76086	5.48134	6.80208	5.9338	6.71803	5.9338	6.72656	5.9338	5.22838	4.66743	6.34108	5.31464	6.34108	5.31464	6.34108	5.31464
1.6	0	0	0	0	0			0	0	0	0	0	0	0	0	0	0	0	0	0	0	0	0	0	0	0	0	0	0	0	0	0	0
1.7	0	0	0	0	0			0	0	0	0	0	0	0	0	0	0	0	0	0	0	0	0	0	0	0	0	0	0	0	0	0	0
1.8	0	0	0	0	0			0	0	0	0	0	0	0	0	0	0	0	0	0	0	0	0	0	0	0	0	0	0	0	0	0	0
1.9	0	0	0	0	0			0	0	0	0	0	0	0	0	0	0	0	0	0	0	0	0	0	0	0	0	0	0	0	0	0	0
2	0	0	0	0	0			0	0	0	0	0	0	0	0	0	0	0	0	0	0	0	0	0	0	0	0	0	0	0	0	0	0
2.1	0	0	0	0	0			0	0	0	0	0	0	0	0	0	0	0	0	0	0	0	0	0	0	0	0	0	0	0	0	0	0
2.2	0	0	0	0	0			0	0	0	0	0	0	0	0	0	0	0	0	0	0	0	0	0	0	0	0	0	0	0	0	0	0
2.3	0.363888	0.311638	0.243805	0.297249	0.243805			0.306227	0.279787	0.592726	0.462212	0.592726	0.462212	0.304366	0.243615	0.300351	0.243615	0.300482	0.243615	0.302314	0.263725	0.298579	0.263725	0.298958	0.263725	0.516383	0.460981	0.31314	0.262451	0.31314	0.262451	0.31314	0.262451
2.4	2.34752	3.15926	2.4716	3.0134	2.4716			2.53997	2.32067	2.73128	2.12987	2.73128	2.12987	2.80504	2.24516	2.76803	2.24516	2.76925	2.24516	3.06474	2.67353	3.02687	2.67353	3.03072	2.67353	3.09334	2.76146	3.75167	3.14437	3.75167	3.14437	3.75167	3.14437
2.5	1.86035	4.24861	3.32383	4.05244	3.32383			4.43576	4.05277	3.78783	2.95378	3.78783	2.95378	4.40881	3.52882	4.35064	3.52882	4.35255	3.52882	3.8639	3.37068	3.81616	3.37068	3.82101	3.37068	2.85997	2.55313	3.46863	2.90715	3.46863	2.90715	3.46863	2.90715
2.6	0	0	0	0	0			0.241957	0.221066	0.234163	0.182602	0.234163	0.182602	0	0	0	0	0	0	0.477732	0.41675	0.471829	0.41675	0.472428	0.41675	0	0	0.247419	0.207369	0.247419	0.207369	0.247419	0.207369
2.7	0	0	0	0	0			0	0	0	0	0	0	0	0	0	0	0	0	0	0	0	0	0	0	0	0	0	0	0	0	0	0
2.8	0	0	0	0	0			0	0	0	0	0	0	0.20846	0.166852	0.20571	0.166852	0.2058	0.166852	0.41411	0.361249	0.408993	0.361249	0.409513	0.361249	0.176835	0.157863	0.214469	0.179753	0.214469	0.179753	0.214469	0.179753
2.9	0.116444	0.199448	0.156035	0	0			0.195985	0.179064	0	0	0	0	0.194794	0.155914	0.192224	0.155914	0.192309	0.155914	0	0	0	0	0	0	0	0	0	0	0	0	0	0
3	0.109053	0.373577	0.292262	0.712656	0.584523			0.183545	0.167698	0.177633	0.138519	0.177633	0.138519	0.18243	0.146017	0.360046	0.292034	0.360204	0.292034	0.1812	0.15807	0.178961	0.15807	0.179188	0.15807	0.154754	0.13815	0.187688	0.157307	0.187688	0.157307	0.187688	0.157307
3.1	0.204687	0.701186	0.548562	0.501608	0.411421			0.68901	0.629521	0.833521	0.649986	0.833521	0.649986	0.513618	0.411101	0.506842	0.411101	0.507064	0.411101	0.850259	0.741725	0.839753	0.741725	0.84082	0.741725	0.435698	0.388953	0.352282	0.295258	0.352282	0.295258	0.352282	0.295258
3.2	0.57741	0.4945	0.386864	0.471668	0.386864			0.647884	0.591946	0.940524	0.733427	0.940524	0.733427	0.804935	0.644272	0.635452	0.515418	0.635732	0.515418	0.479706	0.418472	0.473778	0.418472	0.47438	0.418472	0.682821	0.609562	0.496883	0.416451	0.662511	0.555269	0.662511	0.555269
3.3	0.181315	0.46584	0.364442	0.444331	0.364442			0.305167	0.278819	0.147669	0.115153	0.147669	0.115153	0.303313	0.242772	0.299311	0.242772	0.299443	0.242772	0.451903	0.394218	0.446319	0.394218	0.446886	0.394218	0.514597	0.459386	0.624113	0.523086	0.624113	0.523086	0.468085	0.392315
3.4	0.342204	0.146534	0.114638	0.139768	0.114638			0.431967	0.394671	0.557404	0.434668	0.557404	0.434668	0.286228	0.229098	0.282452	0.229098	0.282576	0.229098	0.426449	0.372013	0.421179	0.372013	0.421714	0.372013	0.121403	0.108378	0.441719	0.370217	0.294479	0.246811	0.441719	0.370217
3.5	0.161728	0.415518	0.325073	0.396333	0.325073			0.136101	0.12435	0.131717	0.102714	0.131717	0.102714	0.270548	0.216547	0.266978	0.216547	0.267096	0.216547	0.268724	0.234422	0.265404	0.234422	0.265741	0.234422	0.229504	0.204881	0.278347	0.23329	0.278347	0.23329	0.278347	0.23329
3.6	0	0.26224	0.20516	0.125066	0.10258			0.257687	0.235438	0.249387	0.194473	0.249387	0.194473	0.256121	0.205	0.252742	0.205	0.252853	0.205	0.254395	0.221922	0.251251	0.221922	0.251571	0.221922	0.108633	0.0969778	0.395256	0.331275	0.263504	0.22085	0.263504	0.22085
3.7	0.435456	0	0	0.11857	0.0972519			0.244303	0.22321	0.118217	0.0921863	0.118217	0.0921863	0.242818	0.194352	0.239615	0.194352	0.23972	0.194352	0.241182	0.210395	0.238202	0.210395	0.238504	0.210395	0	0	0.374727	0.314069	0.374727	0.314069	0.374727	0.314069
3.8	0.206706	0.590084	0.461643	0.562839	0.461643			0.347902	0.317865	0.561161	0.437597	0.561161	0.437597	0.461052	0.369027	0.341227	0.27677	0.341377	0.27677	0.57243	0.49936	0.565357	0.49936	0.566075	0.49936	0.391107	0.349145	0.355757	0.298169	0.355757	0.298169	0.474342	0.397559
3.9	0.0654999	0.11219	0.0877698	0	0			0.110242	0.100723	0.213381	0.166396	0.106691	0.0831982	0.109572	0.0877015	0.108126	0.0877015	0.108174	0.0877015	0.217666	0.189882	0.107488	0.0949408	0.107625	0.0949408	0.185898	0.165953	0.338191	0.283447	0.450922	0.37793	0.450922	0.37793
4	0	0.320351	0.250622	0.30556	0.250622			0.209859	0.19174	0.304649	0.237568	0.304649	0.237568	0.104292	0.0834756	0.102916	0.0834756	0.102961	0.0834756	0.207178	0.180732	0.204618	0.180732	0.204878	0.180732	0.265411	0.236935	0.321895	0.269789	0.321895	0.269789	0.321895	0.269789
4.1	0.237641	0.203519	0.15922	0.194122	0.15922			0.199985	0.182718	0.193543	0.150926	0.193543	0.150926	0.298155	0.238644	0.294221	0.238644	0.29435	0.238644	0.19743	0.172228	0.19499	0.172228	0.195238	0.172228	0.421537	0.376311	0.2045	0.171397	0.2045	0.171397	0.2045	0.171397
4.2	0.226717	0.388326	0.3038	0.370396	0.3038			0.381583	0.348637	0.369292	0.287976	0.369292	0.287976	0.379264	0.303564	0.374261	0.303564	0.374425	0.303564	0.659238	0.575088	0.651093	0.575088	0.65192	0.575088	0.402159	0.359012	0.390197	0.327035	0.390197	0.327035	0.390197	0.327035
4.3	0.162396	0.185438	0.145074	0.176876	0.145074			0.364435	0.33297	0.264522	0.206276	0.264522	0.206276	0.18111	0.144961	0.178721	0.144961	0.1788	0.144961	0.269834	0.23539	0.2665	0.23539	0.266839	0.23539	0.0768174	0.0685757	0.279497	0.234254	0.279497	0.234254	0.279497	0.234254
4.4	0.155259	0.443219	0.346745	0.338204	0.277396			0.0871045	0.0795839	0.168598	0.131474	0.168598	0.131474	0.259726	0.207885	0.256299	0.207885	0.256412	0.207885	0.171983	0.15003	0.169858	0.15003	0.170074	0.15003	0.293765	0.262247	0.0890709	0.0746528	0.0890709	0.0746528	0.0890709	0.0746528
4.5	0.247637	0.0848316	0.0663666	0.16183	0.132733			0.166717	0.152323	0.403367	0.314549	0.484041	0.377459	0.165704	0.13263	0.245277	0.198945	0.245385	0.198945	0.329174	0.287156	0.406384	0.358944	0.4069	0.358944	0.0702828	0.0627422	0.426202	0.357211	0.426202	0.357211	0.340961	0.285769
4.6	0.0474422	0.24378	0.190718	0.310033	0.25429			0.399245	0.364774	0.0772771	0.0602612	0.0772771	0.0602612	0.317456	0.254092	0.313267	0.254092	0.313405	0.254092	0.315316	0.275066	0.31142	0.275066	0.311815	0.275066	0.134648	0.120202	0.0816517	0.0684345	0.0816517	0.0684345	0.0816517	0.0684345
4.7	0.045486	0.233729	0.182854	0.222937	0.182854			0	0	0.222272	0.173329	0.222272	0.173329	0.0760916	0.0609038	0.0750876	0.0609038	0.0751206	0.0609038	0.151157	0.131862	0.149289	0.131862	0.149479	0.131862	0.0645479	0.0576226	0.15657	0.131226	0.15657	0.131226	0.15657	0.131226
4.8	0.130945	0.299048	0.233955	0.285241	0.233955			0.293855	0.268484	0.213292	0.166327	0.213292	0.166327	0.29207	0.233773	0.288216	0.233773	0.288343	0.233773	0.145051	0.126535	0.143258	0.126535	0.14344	0.126535	0.433581	0.387063	0.225367	0.188886	0.225367	0.188886	0.225367	0.188886
4.9	0.12576	0.287206	0.224691	0.136973	0.112345			0.352773	0.322315	0.273128	0.212987	0.273128	0.212987	0.280504	0.224516	0.276803	0.224516	0.276925	0.224516	0.41792	0.364573	0.412756	0.364573	0.41328	0.364573	0.178462	0.159315	0.432885	0.362812	0.432885	0.362812	0.432885	0.362812
5	0	0.0690133	0.0539914	0.0658269	0.0539914			0	0	0	0	0	0	0.134806	0.107899	0.133027	0.107899	0.133086	0.107899	0.0669485	0.0584027	0.0661213	0.0584027	0.0662053	0.0584027	0	0	0	0	0	0	0	0
5.1	0.0387573	0	0	0	0			0.0652317	0.0595996	0	0	0	0	0	0	0	0	0	0	0.0643984	0.056178	0.0636026	0.056178	0.0636834	0.056178	0	0	0.133409	0.111814	0.133409	0.111814	0.133409	0.111814
5.2	0.111926	0	0	0	0			0.0627934	0.0573718	0.0607708	0.0473895	0.0607708	0.0473895	0	0	0	0	0	0	0.0619911	0.0540781	0.0612252	0.0540781	0.061303	0.0540781	0.0529435	0.0472633	0.064211	0.053817	0.064211	0.053817	0.064211	0.053817
5.3	0.107819	0.0615582	0.048159	0.0587159	0.048159			0	0	0.175623	0.136952	0.175623	0.136952	0.180365	0.144365	0.177986	0.144365	0.178064	0.144365	0	0	0	0	0	0	0.0510008	0.045529	0	0	0	0	0	0
5.4	0.138578	0.17802	0.139271	0.169801	0.139271			0.233238	0.213101	0.225726	0.176023	0.225726	0.176023	0.115911	0.0927752	0.114381	0.0927752	0.114432	0.0927752	0.402953	0.351516	0.397974	0.351516	0.398479	0.351516	0.344142	0.307219	0.29813	0.249871	0.29813	0.249871	0.29813	0.249871
5.5	0.167092	0.400678	0.313464	0.436775	0.358244			0.337474	0.308337	0.326604	0.254688	0.326604	0.254688	0.223616	0.178983	0.220666	0.178983	0.220763	0.178983	0.111054	0.0968784	0.109682	0.0968784	0.109821	0.0968784	0.189692	0.16934	0.230062	0.192821	0.230062	0.192821	0.230062	0.192821
5.6	0.0967681	0.276244	0.216115	0.316188	0.259338			0.325737	0.297613	0.315245	0.24583	0.315245	0.24583	0.485637	0.388705	0.47923	0.388705	0.47944	0.388705	0.482363	0.42079	0.476403	0.42079	0.477008	0.42079	0.228868	0.204313	0.333091	0.279172	0.333091	0.279172	0.333091	0.279172
5.7	0.155767	0.10672	0.0834909	0.152689	0.125236			0.209734	0.191626	0.152234	0.118713	0.152234	0.118713	0.156345	0.125139	0.154282	0.125139	0.15435	0.125139	0.155291	0.135468	0.153372	0.135468	0.153567	0.135468	0.221044	0.197328	0.214469	0.179753	0.214469	0.179753	0.214469	0.179753
5.8	0.150531	0.103133	0.0806847	0.0983715	0.0806847			0	0	0.147117	0.114723	0.147117	0.114723	0.0503634	0.040311	0.0496989	0.040311	0.0497207	0.040311	0.250119	0.218192	0.247029	0.218192	0.247343	0.218192	0.213614	0.190696	0.10363	0.0868554	0.10363	0.0868554	0.10363	0.0868554
5.9	0.0291111	0.299173	0.234053	0.285359	0.234053			0.293978	0.268596	0.284508	0.221862	0.331927	0.258839	0.34089	0.272849	0.336393	0.272849	0.33654	0.272849	0.241852	0.21098	0.238863	0.21098	0.239167	0.21098	0.0826213	0.073757	0.350717	0.293945	0.350717	0.293945	0.350717	0.293945
6	0.112658	0.241203	0.188702	0.230067	0.188702			0.094806	0.0866205	0.0458761	0.0357745	0.0458761	0.0357745	0.18846	0.150844	0.232467	0.188555	0.232569	0.188555	0.0935948	0.0816476	0.138657	0.122471	0.138834	0.122471	0.119902	0.107038	0.0484732	0.0406267	0.0484732	0.0406267	0.0484732	0.0406267
6.1	0.136316	0.140091	0.109598	0.178164	0.146131			0.321203	0.293471	0.0888164	0.0692596	0.0888164	0.0692596	0.0456074	0.0365043	0.0450057	0.0365043	0.0450255	0.0365043	0.1359	0.118553	0.134221	0.118553	0.134391	0.118553	0.116065	0.103613	0.140766	0.11798	0.140766	0.11798	0.140766	0.11798
6.2	0.0528092	0.226132	0.176911	0.215691	0.176911			0.0444411	0.040604	0.258058	0.201235	0.258058	0.201235	0.0883421	0.0707092	0.0871766	0.0707092	0.0872149	0.0707092	0.175493	0.153092	0.173325	0.153092	0.173545	0.153092	0.14988	0.1338	0.227222	0.190441	0.227222	0.190441	0.181777	0.152353
6.3	0.102344	0.219121	0.171425	0.0418007	0.0342851			0.0861262	0.0786901	0.041676	0.0324993	0.041676	0.0324993	0.171206	0.137034	0.168947	0.137034	0.169021	0.137034	0.0850259	0.0741725	0.0839753	0.0741725	0.084082	0.0741725	0.108925	0.0972382	0.0880706	0.0738144	0.0880706	0.0738144	0.0880706	0.0738144
6.4	0.0744141	0.0849721	0.0664766	0.0405244	0.0332383			0.125245	0.114431	0	0	0	0	0.0414947	0.0332124	0.0409472	0.0332124	0.0409652	0.0332124	0.0412149	0.0359539	0.0407057	0.0359539	0.0407574	0.0359539	0.105599	0.0942693	0.0853816	0.0715606	0.0853816	0.0715606	0.0853816	0.0715606
6.5	0.0481175	0	0	0	0			0	0	0.117565	0.0916784	0.078377	0.0611189	0.0402468	0.0322136	0.0397158	0.0322136	0.0397332	0.0322136	0	0	0	0	0	0	0	0	0.0828139	0.0694086	0.0828139	0.0694086	0.0828139	0.0694086
6.6	0.0700378	0.0799749	0.0625671	0.0762823	0.0625671			0	0	0.0380274	0.0296541	0.0380274	0.0296541	0	0	0	0	0	0	0.0775822	0.0676789	0.0383118	0.0338395	0.0383604	0.0338395	0.132518	0.1183	0	0	0.0401801	0.0336761	0.0401801	0.0336761
6.7	0.067993	0.1941	0.151851	0.185138	0.151851			0.190729	0.174262	0.295337	0.230306	0.295337	0.230306	0.265399	0.212426	0.224483	0.182079	0.224582	0.182079	0.150634	0.131406	0.148773	0.131406	0.148962	0.131406	0.0643246	0.0574233	0.234042	0.196157	0.234042	0.196157	0.234042	0.196157
6.8	0.0220121	0.0754058	0.0589925	0.0719242	0.0589925			0.148193	0.135398	0	0	0	0	0.110469	0.0884199	0.109012	0.0884199	0.10906	0.0884199	0.182875	0.159531	0.180615	0.159531	0.180844	0.159531	0.0624736	0.0557709	0.151538	0.127009	0.151538	0.127009	0.151538	0.127009
6.9	0.0427754	0	0	0	0			0.0719945	0.0657785	0.104513	0.0815002	0.104513	0.0815002	0	0	0	0	0	0	0.213224	0.186007	0.21059	0.186007	0.210857	0.186007	0.0303507	0.0270944	0.0736198	0.0617028	0.0736198	0.0617028	0.0736198	0.0617028
7	0.083158	0	0	0.0339646	0.0278579			0.0349904	0.0319693	0.0338633	0.0264069	0.0338633	0.0264069	0.104333	0.0835087	0.102957	0.0835087	0.103002	0.0835087	0	0	0	0	0	0	0.0295018	0.0263366	0.0715606	0.0599769	0.0715606	0.0599769	0.0715606	0.0599769

## Sheet: PDF N-O
	0.023365	0.013641	0.013992	0.014301	0.013992	0.014641	0.013992	0.014323	0.014109	0.014568	0.016379	0.014568	0.016379	0.01441	0.015753	0.014603	0.015753	0.014597	0.015753	0.014062	0.014757	0.014238	0.014757	0.01422	0.014757	0.016987	0.017126	0.013576	0.014829	0.013576	0.014829	0.013576	0.014829
r	3GSN_P_NoWaters	3GSO_P_36_38_40_49_48_63_61_NoWaters	3GSO_P_36_38_40_49_48_63_61+Waters	3GSO_P_37_39_41_50_48_64_61_NoWaters	3GSO_P_37_39_41_50_48_64_61+Waters	3GSO_P_BLYP_TZ2P_NoH_NoWaters	3GSO_P_BLYP_TZ2P_NoH+Waters	3GSQ_P+NoWaters	3GSQ_P+Waters	3GSR_P_56_NoWaters	3GSR_P_56+Waters	3GSR_P_57_NoWaters	3GSR_P_57+Waters	3GSU_P_57_55_NoWaters	3GSU_P_57_55+Waters	3GSU_P_58_55_NoWaters	3GSU_P_58_55+Waters	3GSU_P_58_56_NoWaters	3GSU_P_58_56+Waters	3GSV_P_59_57_NoWaters	3GSV_P_59_57+Waters	3GSV_P_60_57_NoWaters	3GSV_P_60_57+Waters	3GSV_P_60_58_NoWaters	3GSV_P_60_58+Waters	3GSW_P_NoWaters	3GSW_P+Waters	3GSX_P_58_56_NoWaters	3GSX_P_58_56+Waters	3GSX_P_58_57_NoWaters	3GSX_P_58_57+Waters	3GSX_P_59_57_NoWaters	3GSX_P_59_57+Waters
0.1	0	0	0	0	0	0	0	0	0	0	0	0	0	0	0	0	0	0	0	0	0	0	0	0	0	0	0	0	0	0	0	0	0
0.2	0	0	0	0	0	0	0	0	0	0	0	0	0	0	0	0	0	0	0	0	0	0	0	0	0	0	0	0	0	0	0	0	0
0.3	0	0	0	0	0	0	0	0	0	0	0	0	0	0	0	0	0	0	0	0	0	0	0	0	0	0	0	0	0	0	0	0	0
0.4	0	0	0	0	0	0	0	0	0	0	0	0	0	0	0	0	0	0	0	0	0	0	0	0	0	0	0	0	0	0	0	0	0
0.5	0	0	0	0	0	0	0	0	0	0	0	0	0	0	0	0	0	0	0	0	0	0	0	0	0	0	0	0	0	0	0	0	0
0.6	0	0	0	0	0	0	0	0	0	0	0	0	0	0	0	0	0	0	0	0	0	0	0	0	0	0	0	0	0	0	0	0	0
0.7	0	0	0	0	0	0	0	0	0	0	0	0	0	0	0	0	0	0	0	0	0	0	0	0	0	0	0	0	0	0	0	0	0
0.8	0	0	0	0	0	0	0	0	0	0	0	0	0	0	0	0	0	0	0	0	0	0	0	0	0	0	0	0	0	0	0	0	0
0.9	0	0	0	0	0	0	0	0	0	0	0	0	0	0	0	0	0	0	0	0	0	0	0	0	0	0	0	0	0	0	0	0	0
1	0	0	0	0	0	0	0	0	0	0	0	0	0	0	0	0	0	0	0	0	0	0	0	0	0	0	0	0	0	0	0	0	0
1.1	0	0	0	0	0	0	0	0	0	0	0	0	0	0	0	0	0	0	0	0	0	0	0	0	0	0	0	0	0	0	0	0	0
1.2	0	0	0	0	0	0	0	0	0	0	0	0	0	0	0	0	0	0	0	0	0	0	0	0	0	0	0	0	0	0	0	0	0
1.3	0	0	0	0	0	0	0	0	0	0	0	0	0	0	0	0	0	0	0	0	0	0	0	0	0	0	0	0	0	0	0	0	0
1.4	0	0	0	0	0	0	0	0	0	0	0	0	0	0	0	0	0	0	0	0	0	0	0	0	0	0	0	0	0	0	0	0	0
1.5	0	0	0	0	0	0	0	0	0	0	0	0	0	0	0	0	0	0	0	0	0	0	0	0	0	0	0	0	0	0	0	0	0
1.6	0	0	0	0	0	0	0	0	0	0	0	0	0	0	0	0	0	0	0	0	0	0	0	0	0	0	0	0	0	0	0	0	0
1.7	0	0	0	0	0	0	0	0	0	0	0	0	0	0	0	0	0	0	0	0	0	0	0	0	0	0	0	0	0	0	0	0	0
1.8	0	0	0	0	0	0	0	0	0	0	0	0	0	0	0	0	0	0	0	0	0	0	0	0	0	0	0	0	0	0	0	0	0
1.9	0	0	0	0	0	0	0	0	0	0	0	0	0	0	0	0	0	0	0	0	0	0	0	0	0	0	0	0	0	0	0	0	0
2	0	0	0	0	0	0	0	0	0	0	0	0	0	0	0	0	0	0	0	0	0	0	0	0	0	0	0	0	0	0	0	0	0
2.1	0	0	0	0	0	0	0	0	0	0	0	0	0	0	0	0	0	0	0	0	0	0	0	0	0	0	0	0	0	0	0	0	0
2.2	0.792437	0.678653	0.530933	0.647318	0.530933	0.632304	0.530933	0.666868	0.609291	0.968082	0.754917	0.968082	0.754917	0.331408	0.26526	0.327036	0.26526	0.327179	0.26526	0.987523	0.861467	0.97532	0.861467	0.97656	0.861467	0.562262	0.501938	0.681923	0.571538	0.681923	0.571538	0.681923	0.571538
2.3	0.909721	2.18147	1.70664	2.08075	1.70664	2.03248	1.70664	2.14359	1.95851	1.77818	1.38664	1.77818	1.38664	2.43493	1.94892	2.4028	1.94892	2.40386	1.94892	2.1162	1.84607	2.09005	1.84607	2.09271	1.84607	1.80734	1.61343	2.19198	1.83716	2.19198	1.83716	2.19198	1.83716
2.4	0	0	0	0	0	0	0	0	0	0	0	0	0	0	0	0	0	0	0	0	0	0	0	0	0	0	0	0	0	0	0	0	0
2.5	0	0	0	0	0	0	0	0	0	0	0	0	0	0	0	0	0	0	0	0	0	0	0	0	0	0	0	0	0	0	0	0	0
2.6	0.143758	0	0	0	0	0	0	0	0	0	0	0	0	0	0	0	0	0	0	0	0	0	0	0	0	0	0	0	0	0	0	0	0
2.7	0.534693	0.228959	0.179122	0.218387	0.179122	0.213322	0.179122	0.449966	0.411116	0.217736	0.169792	0.217736	0.169792	0.223616	0.178983	0.220666	0.178983	0.220763	0.178983	0.222109	0.193757	0.219364	0.193757	0.219643	0.193757	0	0	0	0	0	0	0	0
2.8	0.37384	1.0672	0.834909	1.01793	0.834909	0.994318	0.834909	0.838937	0.766503	0.811915	0.633137	0.811915	0.633137	0.83384	0.667407	0.822839	0.667407	0.823201	0.667407	0.828219	0.722499	0.817986	0.722499	0.819025	0.722499	1.23785	1.10504	1.07235	0.898763	1.07235	0.898763	1.07235	0.898763
2.9	0	0.199448	0.156035	0.19024	0.156035	0.185827	0.156035	0	0	0.189672	0.295816	0.189672	0.295816	0.194794	0.311828	0.192224	0.311828	0.384618	0.467741	0	0.168784	0	0.168784	0.191333	0.337567	0	0.147514	0.20041	0.167969	0.20041	0.167969	0.20041	0.167969
3	0.109053	0.186788	0.292262	0.178164	0.292262	0.174032	0.292262	0.36709	0.67079	0.355266	0.415558	0.355266	0.415558	0.18243	0.146017	0.180023	0.146017	0.180102	0.146017	0.3624	0.31614	0.357922	0.31614	0.358377	0.31614	0	0.13815	0.375377	0.471921	0.375377	0.471921	0.375377	0.471921
3.1	0	0	0.411421	0	0.411421	0	0.411421	0.172252	0.15738	0.166704	0.129997	0.166704	0.129997	0.171206	0.137034	0.168947	0.137034	0.169021	0.137034	0.170052	0.29669	0.167951	0.29669	0	0.148345	0.145233	0.259302	0	0.147629	0	0.147629	0	0.147629
3.2	0	0.164833	0.128955	0.157223	0.128955	0.153576	0.128955	0.161971	0.147987	0	0	0	0	0.160987	0.386563	0.158863	0.386563	0	0.257709	0.159902	0.139491	0.157926	0.139491	0.158127	0.139491	0.136564	0.121912	0	0	0	0	0	0
3.3	0.0906573	0	0.364442	0	0.364442	0	0.364442	0.152584	0.139409	0.147669	0.230306	0.147669	0.230306	0	0.121386	0	0.121386	0	0.121386	0.150634	0.262812	0.148773	0.262812	0.148962	0.262812	0	0	0	0	0	0	0	0
3.4	0.0855509	0.146534	0.229276	0.139768	0.229276	0.136526	0.229276	0	0.131557	0.139351	0.217334	0.139351	0.217334	0.143114	0.229098	0.141226	0.229098	0.141288	0.229098	0	0	0	0	0	0	0.121403	0.108378	0.14724	0.123406	0.14724	0.123406	0.14724	0.123406
3.5	0.0808641	0.277012	0.216716	0.264222	0.216716	0.258093	0.216716	0.272201	0.2487	0	0	0	0	0.135274	0.216547	0.133489	0.216547	0.133548	0.216547	0.268724	0.351633	0.265404	0.351633	0.265741	0.351633	0	0	0.278347	0.349935	0.278347	0.349935	0.278347	0.349935
3.6	0.153104	0.26224	0.20516	0.250132	0.20516	0.366496	0.307739	0.257687	0.235438	0.249387	0.194473	0.249387	0.194473	0.384182	0.3075	0.379113	0.3075	0.37928	0.3075	0.127197	0.110961	0.125626	0.110961	0.125785	0.110961	0.325899	0.290933	0.263504	0.22085	0.263504	0.22085	0.263504	0.22085
3.7	0	0.24862	0.194504	0.237141	0.194504	0.11582	0.0972519	0.244303	0.334814	0.35465	0.368745	0.35465	0.368745	0.364228	0.291529	0.359422	0.291529	0.23972	0.194352	0.361772	0.315593	0.357302	0.315593	0.238504	0.210395	0	0.0919408	0.124909	0.209379	0.124909	0.209379	0.124909	0.209379
3.8	0	0	0.184657	0	0.184657	0	0.184657	0.115967	0.105955	0	0	0	0	0.115263	0.0922567	0.113742	0.0922567	0.113792	0.0922567	0	0	0	0	0	0	0.195553	0.174573	0	0.0993898	0	0.0993898	0	0.0993898
3.9	0.1965	0.11219	0.0877698	0.10701	0.0877698	0.104528	0.0877698	0.110242	0.100723	0.106691	0.166396	0.106691	0.166396	0	0.175403	0	0.175403	0.108174	0.263105	0.108833	0.189882	0.107488	0.189882	0.21525	0.284822	0.092949	0.0829766	0.225461	0.188965	0.225461	0.188965	0.225461	0.188965
4	0	0.106784	0.250622	0.101853	0.250622	0.099491	0.250622	0.10493	0.19174	0	0	0	0	0.104292	0.0834756	0.102916	0.0834756	0.102961	0.0834756	0.103589	0.090366	0.102309	0.090366	0.102439	0.090366	0	0.0789783	0	0.0899297	0	0.0899297	0	0.0899297
4.1	0	0	0	0	0	0	0	0	0.091359	0.0967716	0.0754632	0.0967716	0.0754632	0	0.0795479	0	0.0795479	0	0.0795479	0	0	0	0	0	0	0	0	0	0	0	0	0	0
4.2	0.113358	0	0	0	0	0	0	0	0	0.0923229	0.143988	0.0923229	0.143988	0	0	0	0	0	0	0	0.0821554	0	0.0821554	0	0.0821554	0.0804318	0.0718024	0.0975493	0.0817587	0.0975493	0.0817587	0.0975493	0.0817587
4.3	0	0	0.145074	0	0.145074	0	0.145074	0.0911088	0.0832424	0	0.0687588	0	0.0687588	0	0.0724806	0	0.0724806	0	0.0724806	0	0	0	0	0	0	0	0	0	0	0	0	0	0
4.4	0	0.0886438	0.346745	0.0845509	0.346745	0.0825898	0.346745	0	0.159168	0	0.131474	0	0.131474	0.0865753	0.13859	0.0854331	0.13859	0.0854706	0.13859	0.0859917	0.15003	0.0849291	0.15003	0.0850371	0.15003	0	0.0655618	0	0	0	0	0	0
4.5	0.0495273	0.0848316	0.132733	0.0809148	0.132733	0.079038	0.132733	0.0833585	0.152323	0.0806735	0.188729	0.0806735	0.188729	0.0828521	0.0663149	0.0817589	0.0663149	0.0817949	0.0663149	0.164587	0.287156	0.162553	0.287156	0.16276	0.287156	0.0702828	0.0627422	0.0852404	0.285769	0.0852404	0.285769	0.0852404	0.285769
4.6	0.0474422	0.0812601	0.0635725	0.0775082	0.0635725	0.0757104	0.0635725	0	0	0.0772771	0.120522	0.0772771	0.120522	0	0.0635231	0	0.0635231	0	0.0635231	0.0788289	0.137533	0.0778549	0.137533	0.0779538	0.137533	0	0.180302	0	0.0684345	0	0.0684345	0	0.0684345
4.7	0	0	0.121903	0	0.121903	0	0.121903	0.0765567	0.279787	0	0	0	0	0.152183	0.182711	0.150175	0.182711	0.150241	0.182711	0	0.0659311	0	0.0659311	0	0.0659311	0.0645479	0.172868	0.15657	0.196838	0.15657	0.196838	0.15657	0.196838
4.8	0.0436484	0.074762	0.175467	0.0713101	0.175467	0.0696561	0.175467	0.0734638	0.0671209	0.0710975	0.110885	0.0710975	0.110885	0	0.17533	0	0.17533	0	0.17533	0.145051	0.189803	0.143258	0.189803	0.14344	0.189803	0	0.0552947	0	0.125924	0	0.125924	0	0.125924
4.9	0	0	0.168518	0	0.168518	0	0.168518	0.0705546	0.0644629	0	0.0532468	0	0.0532468	0	0.056129	0	0.056129	0	0.056129	0.0696533	0.121524	0.0687926	0.121524	0.06888	0.121524	0.0594874	0.053105	0.0721474	0.0604687	0.0721474	0.0604687	0.0721474	0.0604687
5	0	0.0690133	0.215966	0.0658269	0.215966	0.0643	0.215966	0.0678149	0.12392	0.0656306	0.102358	0.0656306	0.102358	0.0674029	0.0539494	0.0665136	0.0539494	0.0665428	0.0539494	0	0	0	0	0	0	0.114355	0.153129	0	0.116241	0	0.116241	0	0.116241
5.1	0	0	0	0	0	0	0	0	0.0595996	0	0.0492297	0	0.0492297	0	0.0518944	0	0.0518944	0	0.0518944	0	0	0	0	0	0	0	0.0490986	0	0	0	0	0	0
5.2	0.0373086	0	0	0	0	0	0	0	0	0	0.0473895	0	0.0473895	0.0624119	0.0499546	0.0615884	0.0499546	0.0616155	0.0499546	0.0619911	0.162234	0.0612252	0.162234	0.061303	0.162234	0	0.0472633	0.064211	0.107634	0.064211	0.107634	0.064211	0.107634
5.3	0.0359396	0.0615582	0.048159	0.0587159	0.048159	0.057354	0.048159	0.120978	0.1658	0.117082	0.0913011	0.117082	0.0913011	0	0	0	0	0	0	0.0597164	0.0520937	0.0589786	0.0520937	0.0590535	0.0520937	0.0510008	0.045529	0	0	0	0	0	0
5.4	0.0346446	0.11868	0.232119	0.1132	0.232119	0.110575	0.232119	0.0583096	0.0532752	0.112863	0.132017	0.112863	0.132017	0.115911	0.0927752	0.114381	0.0927752	0.114432	0.0927752	0.115129	0.100433	0.113707	0.100433	0.113851	0.100433	0.0491631	0.0877769	0.119252	0.149923	0.119252	0.149923	0.119252	0.149923
5.5	0.100255	0.0572397	0.0895611	0.0545968	0.0895611	0.0533305	0.0895611	0.112491	0.102779	0	0.042448	0	0.042448	0.111808	0.178983	0.110333	0.178983	0.110381	0.178983	0.0555271	0.0968784	0.054841	0.0968784	0.0549107	0.0968784	0.0948459	0.08467	0.115031	0.0964106	0.115031	0.0964106	0.115031	0.0964106
5.6	0.032256	0.0552489	0.172892	0.052698	0.172892	0.0514756	0.172892	0.108579	0.198409	0.105082	0.0819434	0.105082	0.0819434	0.0539597	0.129568	0.0532477	0.129568	0.0532711	0.129568	0.0535959	0.0467545	0.0529337	0.0467545	0.0530009	0.0467545	0.0457736	0.0408626	0	0.0465287	0	0.0465287	0	0.0465287
5.7	0.0623067	0.10672	0.166982	0.101793	0.166982	0.0994318	0.166982	0.104867	0.0958129	0.0507447	0.118713	0.0507447	0.118713	0.10423	0.166852	0.102855	0.166852	0.1029	0.166852	0.103527	0.0903123	0.102248	0.0903123	0.102378	0.0903123	0	0	0.160852	0.134814	0.160852	0.134814	0.160852	0.134814
5.8	0	0.0515667	0.0806847	0.0491858	0.0806847	0.0480449	0.0806847	0	0	0.0490391	0.038241	0.0490391	0.038241	0.0503634	0.040311	0.0496989	0.040311	0.0497207	0.040311	0.0500239	0.0436384	0.0494058	0.0436384	0.0494686	0.0436384	0.0427229	0.0762784	0	0	0	0	0	0
5.9	0	0	0.117026	0	0.117026	0	0.117026	0	0.0447659	0	0.036977	0	0.036977	0	0.0389784	0	0.0389784	0	0.0389784	0	0.0843918	0	0.0843918	0	0.0843918	0.0826213	0.073757	0	0.0419922	0	0.0419922	0	0.0419922
6	0.0844933	0.0482407	0.0377403	0.0460133	0.0377403	0.0449461	0.0377403	0	0.0433102	0	0.0715491	0	0.0715491	0	0.0377109	0	0.0377109	0	0.0377109	0	0	0	0	0	0	0.0799346	0.142717	0	0	0	0	0	0
6.1	0	0.0933942	0.109598	0.089082	0.109598	0.0870158	0.109598	0.0917724	0.167698	0.0888164	0.138519	0.0888164	0.138519	0.0456074	0.0365043	0.0450057	0.0365043	0.0450255	0.0365043	0.0906	0.118553	0.0894805	0.118553	0.0895942	0.118553	0.0386884	0.0345376	0.0938442	0.11798	0.0938442	0.11798	0.0938442	0.11798
6.2	0.0528092	0	0.0353821	0	0.0353821	0	0.0353821	0	0	0.0430096	0.0670784	0.0430096	0.0670784	0.132513	0.106064	0.130765	0.106064	0.130822	0.106064	0.0438733	0.0382729	0.0433312	0.0382729	0.0433863	0.0382729	0.03747	0.0334499	0	0.0380882	0	0.0380882	0	0.0380882
6.3	0	0.0438241	0.0342851	0.0418007	0.0342851	0.0408311	0.0342851	0.0430631	0.0393451	0.041676	0.0649986	0.041676	0.0649986	0	0	0	0	0.0422554	0.0342584	0	0	0	0	0.042041	0.0370863	0.0363082	0.0648255	0.0440353	0.0369072	0.0440353	0.0369072	0.0440353	0.0369072
6.4	0.0248047	0	0.0332383	0	0.0332383	0	0.0332383	0.0417483	0.0762875	0	0	0	0	0	0.0332124	0	0.0332124	0	0.0332124	0	0	0	0	0	0	0	0	0.0426908	0.0357803	0.0426908	0.0357803	0.0426908	0.0357803
6.5	0	0	0.0644774	0	0.0644774	0	0.0644774	0.0404928	0.0739933	0.0391885	0.0305595	0.0391885	0.0305595	0.0804935	0.0644272	0.0794316	0.0644272	0.0794664	0.0644272	0.0399755	0.0697453	0.0394815	0.0697453	0.0395317	0.0697453	0	0.0304781	0.0828139	0.0694086	0.0828139	0.0694086	0.0828139	0.0694086
6.6	0.0233459	0.0799749	0.0938506	0.0762823	0.0938506	0.074513	0.0938506	0.0785861	0.071801	0.0380274	0.0296541	0.0380274	0.0296541	0	0.0625183	0	0.0625183	0	0.0625183	0.116373	0.101518	0.114935	0.101518	0.115081	0.101518	0.0331295	0.0591502	0	0.0336761	0	0.0336761	0	0.0336761
6.7	0.0226643	0.03882	0.0607404	0.0370276	0.0607404	0.0361688	0.0607404	0.0381459	0.0348524	0.0369172	0.0287883	0.0369172	0.0287883	0.0379141	0.0303465	0.0374139	0.0303465	0.0374303	0.0303465	0.0376586	0.065703	0.0371932	0.065703	0.0372405	0.065703	0	0	0.0780141	0.0653858	0.0780141	0.0653858	0.0780141	0.0653858
6.8	0	0	0.0294963	0	0.0294963	0	0.0294963	0.0370482	0.067699	0	0.0279599	0	0.0279599	0	0	0	0	0	0	0	0	0	0	0	0	0	0.0278854	0	0.0635043	0	0.0635043	0	0.0635043
6.9	0	0.0366334	0.0859786	0.034942	0.0859786	0.0341315	0.0859786	0	0.0328893	0.0348378	0.0543335	0.0348378	0.0543335	0	0.0572745	0	0.0572745	0	0.0572745	0.0710748	0.0620022	0.0701965	0.0620022	0.0702857	0.0620022	0	0.0541888	0	0	0	0	0	0
7	0.0207895	0.0356087	0.0557158	0.0339646	0.0557158	0	0.0278579	0	0	0	0	0	0	0.0347778	0.0278362	0.034319	0.0278362	0.034334	0.0278362	0	0.0602679	0	0.0602679	0	0.0602679	0	0	0	0	0	0	0	0

## Sheet: PDF N-S
	0.023365	0.013641	0.013992	0.014301	0.013992	0.014641	0.013992																			0.016987	0.017126	0.013576	0.014829	0.013576	0.014829	0.013576	0.014829
r	3GSN_P_NoWaters	3GSO_P_36_38_40_49_48_63_61_NoWaters	3GSO_P_36_38_40_49_48_63_61+Waters	3GSO_P_37_39_41_50_48_64_61_NoWaters	3GSO_P_37_39_41_50_48_64_61+Waters	3GSO_P_BLYP_TZ2P_NoH_NoWaters	3GSO_P_BLYP_TZ2P_NoH+Waters																			3GSW_P_NoWaters	3GSW_P+Waters	3GSX_P_58_56_NoWaters	3GSX_P_58_56+Waters	3GSX_P_58_57_NoWaters	3GSX_P_58_57+Waters	3GSX_P_59_57_NoWaters	3GSX_P_59_57+Waters
0.1	0	0	0	0	0	0	0																			0	0	0	0	0	0	0	0
0.2	0	0	0	0	0	0	0																			0	0	0	0	0	0	0	0
0.3	0	0	0	0	0	0	0																			0	0	0	0	0	0	0	0
0.4	0	0	0	0	0	0	0																			0	0	0	0	0	0	0	0
0.5	0	0	0	0	0	0	0																			0	0	0	0	0	0	0	0
0.6	0	0	0	0	0	0	0																			0	0	0	0	0	0	0	0
0.7	0	0	0	0	0	0	0																			0	0	0	0	0	0	0	0
0.8	0	0	0	0	0	0	0																			0	0	0	0	0	0	0	0
0.9	0	0	0	0	0	0	0																			0	0	0	0	0	0	0	0
1	0	0	0	0	0	0	0																			0	0	0	0	0	0	0	0
1.1	0	0	0	0	0	0	0																			0	0	0	0	0	0	0	0
1.2	0	0	0	0	0	0	0																			0	0	0	0	0	0	0	0
1.3	0	0	0	0	0	0	0																			0	0	0	0	0	0	0	0
1.4	0	0	0	0	0	0	0																			0	0	0	0	0	0	0	0
1.5	0	0	0	0	0	0	0																			0	0	0	0	0	0	0	0
1.6	0	0	0	0	0	0	0																			0	0	0	0	0	0	0	0
1.7	0	0	0	0	0	0	0																			0	0	0	0	0	0	0	0
1.8	0	0	0	0	0	0	0																			0	0	0	0	0	0	0	0
1.9	0	0	0	0	0	0	0																			0	0	0	0	0	0	0	0
2	0	0	0	0	0	0	0																			0	0	0	0	0	0	0	0
2.1	0	0	0	0	0	0	0																			0	0	0	0	0	0	0	0
2.2	0	0	0	0	0	0	0																			0	0	0	0	0	0	0	0
2.3	0	0	0	0	0	0	0																			0	0	0	0	0	0	0	0
2.4	0	0	0	0	0	0	0																			0	0	0	0	0	0	0	0
2.5	0	0	0	0	0	0	0																			0	0	0	0	0	0	0	0
2.6	0	0	0	0	0	0	0																			0	0	0	0	0	0	0	0
2.7	0	0	0	0	0	0	0																			0	0	0	0	0	0	0	0
2.8	0	0	0	0	0	0	0																			0	0	0	0	0	0	0	0
2.9	0	0	0	0	0	0	0																			0	0	0	0	0	0	0	0
3	0	0	0	0	0	0	0																			0	0	0	0	0	0	0	0
3.1	0	0	0	0	0	0	0																			0	0	0	0	0	0	0	0
3.2	0	0	0	0	0	0	0																			0	0	0	0	0	0	0	0
3.3	0	0	0	0	0	0	0																			0	0	0	0	0	0	0	0
3.4	0	0	0	0	0	0	0																			0	0	0	0	0	0	0	0
3.5	0	0	0	0	0	0.129047	0.108358																			0.114752	0.10244	0	0	0	0	0	0
3.6	0	0	0	0	0	0	0																			0	0	0	0	0	0	0	0
3.7	0	0	0	0	0	0	0																			0	0	0	0	0	0	0	0
3.8	0	0	0	0	0	0	0																			0	0	0	0	0	0	0	0
3.9	0	0	0	0	0	0	0																			0	0	0	0	0	0	0	0
4	0	0	0	0	0	0	0																			0	0	0	0	0	0	0	0
4.1	0	0.101759	0.0796098	0	0	0	0																			0	0	0	0	0	0	0	0
4.2	0	0	0	0	0	0	0																			0	0	0	0	0	0	0	0
4.3	0	0	0	0	0	0	0																			0	0	0.0931656	0.0780846	0.0931656	0.0780846	0.0931656	0.0780846
4.4	0	0	0	0	0	0	0																			0	0	0	0	0	0	0	0
4.5	0	0	0	0	0	0	0																			0	0	0	0	0	0	0	0
4.6	0	0	0	0	0	0	0																			0.0673239	0.0601008	0	0	0	0	0	0
4.7	0	0	0	0	0	0	0																			0	0	0	0	0	0	0	0
4.8	0	0	0	0.0713101	0.0584889	0.0696561	0.0584889																			0	0	0	0	0	0	0	0
4.9	0.0419199	0	0	0	0	0	0																			0	0	0	0	0	0	0	0
5	0	0	0	0	0	0	0																			0	0	0	0	0	0	0	0
5.1	0	0.0663845	0.0519348	0	0	0	0																			0	0	0	0	0	0	0	0
5.2	0	0	0	0	0	0	0																			0	0	0	0	0	0	0	0
5.3	0	0	0	0	0	0.057354	0.048159																			0.0510008	0.045529	0	0	0	0	0	0
5.4	0	0	0	0	0	0	0																			0	0	0.059626	0.0499742	0.059626	0.0499742	0.059626	0.0499742
5.5	0	0	0	0	0	0	0																			0	0	0	0	0	0	0	0
5.6	0	0	0	0	0	0	0																			0	0	0	0	0	0	0	0
5.7	0	0	0	0.0508964	0.0417455	0	0																			0	0	0	0	0	0	0	0
5.8	0.0301062	0	0	0	0	0	0																			0	0	0	0	0	0	0	0
5.9	0	0	0	0	0	0	0																			0	0	0	0	0	0	0	0
6	0	0	0	0	0	0	0																			0	0	0	0	0	0	0	0
6.1	0	0	0	0	0	0	0																			0	0	0	0	0	0	0	0
6.2	0	0	0	0	0	0	0																			0	0	0	0	0	0	0	0
6.3	0	0	0	0	0	0	0																			0	0	0	0	0	0	0	0
6.4	0	0	0	0	0	0	0																			0	0	0	0	0	0	0	0
6.5	0	0.0412084	0.0322387	0	0	0	0																			0	0	0.0414069	0.0347043	0.0414069	0.0347043	0.0414069	0.0347043
6.6	0	0	0	0	0	0	0																			0	0	0	0	0	0	0	0
6.7	0	0	0	0	0	0	0																			0	0	0	0	0	0	0	0
6.8	0	0	0	0	0	0	0																			0.0312368	0.0278854	0	0	0	0	0	0
6.9	0	0	0	0	0	0	0																			0	0	0	0	0	0	0	0
7	0	0	0	0	0	0	0																			0	0	0	0	0	0	0	0

## Sheet: PDF C-C
	0.023365	0.013641	0.013992	0.014301	0.013992	0.014641	0.013992	0.014323	0.014109	0.014568	0.016379	0.014568	0.016379	0.01441	0.015753	0.014603	0.015753	0.014597	0.015753	0.014062	0.014757	0.014238	0.014757	0.01422	0.014757	0.016987	0.017126	0.013576	0.014829	0.013576	0.014829	0.013576	0.014829
r	3GSN_P_NoWaters	3GSO_P_36_38_40_49_48_63_61_NoWaters	3GSO_P_36_38_40_49_48_63_61+Waters	3GSO_P_37_39_41_50_48_64_61_NoWaters	3GSO_P_37_39_41_50_48_64_61+Waters	3GSO_P_BLYP_TZ2P_NoH_NoWaters	3GSO_P_BLYP_TZ2P_NoH+Waters	3GSQ_P+NoWaters	3GSQ_P+Waters	3GSR_P_56_NoWaters	3GSR_P_56+Waters	3GSR_P_57_NoWaters	3GSR_P_57+Waters	3GSU_P_57_55_NoWaters	3GSU_P_57_55+Waters	3GSU_P_58_55_NoWaters	3GSU_P_58_55+Waters	3GSU_P_58_56_NoWaters	3GSU_P_58_56+Waters	3GSV_P_59_57_NoWaters	3GSV_P_59_57+Waters	3GSV_P_60_57_NoWaters	3GSV_P_60_57+Waters	3GSV_P_60_58_NoWaters	3GSV_P_60_58+Waters	3GSW_P_NoWaters	3GSW_P+Waters	3GSX_P_58_56_NoWaters	3GSX_P_58_56+Waters	3GSX_P_58_57_NoWaters	3GSX_P_58_57+Waters	3GSX_P_59_57_NoWaters	3GSX_P_59_57+Waters
0.1	0	0	0	0	0	0	0	0	0	0	0	0	0	0	0	0	0	0	0	0	0	0	0	0	0	0	0	0	0	0	0	0	0
0.2	0	0	0	0	0	0	0	0	0	0	0	0	0	0	0	0	0	0	0	0	0	0	0	0	0	0	0	0	0	0	0	0	0
0.3	0	0	0	0	0	0	0	0	0	0	0	0	0	0	0	0	0	0	0	0	0	0	0	0	0	0	0	0	0	0	0	0	0
0.4	0	0	0	0	0	0	0	0	0	0	0	0	0	0	0	0	0	0	0	0	0	0	0	0	0	0	0	0	0	0	0	0	0
0.5	0	0	0	0	0	0	0	0	0	0	0	0	0	0	0	0	0	0	0	0	0	0	0	0	0	0	0	0	0	0	0	0	0
0.6	0	0	0	0	0	0	0	0	0	0	0	0	0	0	0	0	0	0	0	0	0	0	0	0	0	0	0	0	0	0	0	0	0
0.7	0	0	0	0	0	0	0	0	0	0	0	0	0	0	0	0	0	0	0	0	0	0	0	0	0	0	0	0	0	0	0	0	0
0.8	0	0	0	0	0	0	0	0	0	0	0	0	0	0	0	0	0	0	0	0	0	0	0	0	0	0	0	0	0	0	0	0	0
0.9	0	0	0	0	0	0	0	0	0	0	0	0	0	0	0	0	0	0	0	0	0	0	0	0	0	0	0	0	0	0	0	0	0
1	0	0	0	0	0	0	0	0	0	0	0	0	0	0	0	0	0	0	0	0	0	0	0	0	0	0	0	0	0	0	0	0	0
1.1	0	1.24655	0.97522	0	0	0	0	0	0	0	0	0	0	0	0	0	0	0	0	0	0	0	0	0	0	0	0	0	0	0	0	0	0
1.2	0	0	0	0	0	0	0	0	0	0	0	0	0	0	0	0	0	0	0	0	0	0	0	0	0	0	0	0	0	0	0	0	0
1.3	0	0	0	0	0	6.8263	5.73191	0	0	0.870944	0.679169	0	0	0	0	0	0	0	0	0	0	0	0	0	0	0	0	0	0	0	0	0	0
1.4	0	1.59559	1.24828	0	0	0.743308	0.624141	0	0	0	0	0	0	0	0	0.768897	0.623655	0.769235	0.623655	0	0	0.764362	0.675135	0.765333	0.675135	0	0	0	0	0.801638	0.671875	0.801638	0.671875
1.5	13.1	17.5297	13.714	18.7267	15.3597	6.53298	5.48562	17.2252	15.738	18.6709	14.5597	19.3377	15.0797	19.8599	15.8959	18.9221	15.3478	18.9304	15.3478	20.4062	17.8014	19.4823	17.208	19.507	17.208	16.2661	14.5209	19.7278	16.5344	19.0233	15.9439	18.3187	15.3534
1.6	0	2.48448	1.94369	2.36977	1.94369	0	0	3.662	3.34583	2.3627	1.84245	2.3627	1.84245	1.81988	1.45663	1.79587	1.45663	1.79666	1.45663	1.80761	1.57687	1.78528	1.57687	1.78754	1.57687	1.54379	1.37816	3.12056	2.61543	3.12056	2.61543	3.12056	2.61543
1.7	0	0	0	0	0	0	0	0	0	0	0	0	0	0	0	0	0	0	0	0	0	0	0	0	0	0	0	0	0	0	0	0.556693	0.46658
1.8	0	0	0	0	0	0	0	0	0	0	0	0	0	0	0	0	0	0	0	0	0	0	0	0	0	0	0	0	0	0	0	0	0
1.9	0	0	0	0	0	0	0	0	0	0	0	0	0	0	0	0	0	0	0	0	0	0	0	0	0	0	0	0	0	0	0	0	0
2	0	0.407038	0.318439	0	0	0	0	0	0	0	0	0	0	0	0	0	0	0	0	0	0	0	0	0	0	0	0	0	0	0	0	0	0
2.1	0	0	0	0	0	0	0	0	0	0	0	0	0	0	0	0	0	0	0	0	0	0	0	0	0	0	0	0	0	0	0	0	0
2.2	0	0	0	0	0	0	0	0	0	0	0	0	0	0	0	0	0	0	0	0	0	0	0	0	0	0	0	0	0	0	0	0	0
2.3	0	0	0	0	0	0.290355	0.243805	0	0	0.296363	0.231106	0.296363	0.231106	0	0	0	0	0	0	0	0	0	0	0	0	0	0	0	0	0	0	0	0
2.4	1.6768	2.29765	1.79753	2.19156	1.79753	2.9435	2.4716	1.69331	1.54711	2.18502	1.7039	2.18502	1.7039	2.52454	2.02064	2.49123	2.02064	2.49232	2.02064	2.78613	2.43048	2.7517	2.43048	2.7552	2.43048	2.14154	1.91178	1.73154	1.45125	1.73154	1.45125	1.73154	1.45125
2.5	3.87573	5.5763	4.36252	5.82538	4.778	3.95845	3.32383	6.26224	5.72156	6.06054	4.72605	6.06054	4.72605	5.70552	4.56671	5.63024	4.56671	5.63271	4.56671	4.89427	4.26953	4.8338	4.26953	4.83994	4.26953	4.39995	3.92789	5.86998	4.91979	6.1368	5.14342	6.67044	5.59068
2.6	0.287517	1.4774	1.15582	1.17432	0.963181	0	0	1.20978	1.10533	1.17082	0.913011	1.17082	0.913011	1.20243	0.962431	1.18657	0.962431	1.18709	0.962431	1.91093	1.667	1.88731	1.667	1.88971	1.667	1.42802	1.27481	2.47419	2.07369	2.22677	1.86632	1.73193	1.45158
2.7	0.267347	0.228959	0.179122	0.218387	0.179122	0	0	0.224983	0.205558	0.217736	0.169792	0.217736	0.169792	0.223616	0.178983	0.220666	0.178983	0.220763	0.178983	0.222109	0.193757	0.219364	0.193757	0.219643	0.193757	0	0	0.230062	0.192821	0.230062	0.192821	0.230062	0.192821
2.8	0.124613	0.213441	0.166982	0.203586	0.166982	0	0	0	0	0.405957	0.316568	0.405957	0.316568	0	0	0	0	0	0	0	0	0	0	0	0	0.176835	0.157863	0.428938	0.359505	0.214469	0.179753	0.214469	0.179753
2.9	0.116444	0	0	0	0	0	0	0.195985	0.179064	0.189672	0.147908	0.189672	0.147908	0	0	0	0	0	0	0	0	0	0	0	0	0.330485	0.295028	0	0	0.20041	0.167969	0.20041	0.167969
3	0.436212	1.12073	0.876785	0.89082	0.730654	0.348063	0.292262	0.734179	0.67079	0.710531	0.554077	0.532898	0.415558	1.09458	0.876103	0.900114	0.730085	0.900509	0.730085	0.7248	0.63228	0.715844	0.63228	0.716753	0.63228	0.619015	0.552602	0.938442	0.786534	0.938442	0.786534	0.938442	0.786534
3.1	0.307031	0.52589	0.411421	0.501608	0.411421	0.489974	0.411421	0.861262	0.786901	0.333408	0.259994	0.333408	0.259994	0.513618	0.411101	0.506842	0.411101	0.507064	0.411101	0.850259	0.741725	0.671803	0.59338	0.672656	0.59338	0.435698	0.388953	0.528424	0.442886	0.528424	0.442886	0.528424	0.442886
3.2	0.288705	0.659334	0.515819	0.786114	0.644774	0.921456	0.773729	0.323942	0.295973	0.78377	0.611189	0.78377	0.611189	0.804935	0.644272	0.794316	0.644272	0.794664	0.644272	0.639607	0.557963	0.631704	0.557963	0.632507	0.557963	0.682821	0.609562	0.662511	0.555269	0.662511	0.555269	0.828139	0.694086
3.3	0.181315	0.93168	0.728884	0.592442	0.485923	0.28935	0.242961	0.305167	0.278819	0.147669	0.115153	0.147669	0.115153	0.151657	0.121386	0.149656	0.121386	0.149721	0.121386	0.451903	0.394218	0.446319	0.394218	0.446886	0.394218	0.514597	0.459386	0.468085	0.392315	0.468085	0.392315	0.468085	0.392315
3.4	0.0855509	0	0	0.139768	0.114638	0.136526	0.114638	0.431967	0.394671	0.418053	0.326001	0.418053	0.326001	0.429343	0.343647	0.423678	0.343647	0.423864	0.343647	0.426449	0.372013	0.421179	0.372013	0.421714	0.372013	0	0	0.294479	0.246811	0.294479	0.246811	0.294479	0.246811
3.5	0.0808641	0.138506	0.108358	0.132111	0.108358	0.38714	0.325073	0.136101	0.12435	0.395151	0.308141	0.395151	0.308141	0.270548	0.216547	0.266978	0.216547	0.267096	0.216547	0.268724	0.234422	0.265404	0.234422	0.265741	0.234422	0	0	0.41752	0.349935	0.41752	0.349935	0.41752	0.349935
3.6	0.382761	0.393361	0.307739	0.375199	0.307739	0.244331	0.20516	0.38653	0.353157	0.623466	0.486184	0.623466	0.486184	0.512242	0.41	0.505484	0.41	0.505706	0.41	0.635987	0.554804	0.628128	0.554804	0.628926	0.554804	0.651797	0.581867	0.527008	0.4417	0.527008	0.4417	0.527008	0.4417
3.7	0.725761	0.74586	0.583511	0.711422	0.583511	0	0	0.610757	0.558024	0.472867	0.368745	0.472867	0.368745	0.364228	0.291529	0.359422	0.291529	0.35958	0.291529	0.602954	0.525988	0.595504	0.525988	0.59626	0.525988	0.514953	0.459704	0.624545	0.523448	0.624545	0.523448	0.624545	0.523448
3.8	0.826823	1.29819	1.01561	1.23825	1.01561	0.549784	0.461643	1.15967	1.05955	1.23455	0.962714	1.23455	0.962714	1.61368	1.29159	1.59239	1.29159	1.59309	1.29159	1.37383	1.19846	1.35686	1.19846	1.35858	1.19846	1.07554	0.96015	1.06727	0.894508	1.06727	0.894508	1.06727	0.894508
3.9	0.1965	0.560949	0.438849	0.535049	0.438849	0.104528	0.0877698	0.771691	0.705063	0.533453	0.415991	0.640144	0.499189	0.328716	0.263105	0.432505	0.350806	0.432695	0.350806	0.435333	0.379763	0.537442	0.474704	0.538125	0.474704	0.464745	0.414883	0.676382	0.566895	0.676382	0.566895	0.563652	0.472412
4	0	0	0	0	0	0.298473	0.250622	0	0	0	0	0	0	0.104292	0.0834756	0.102916	0.0834756	0.102961	0.0834756	0	0	0	0	0	0	0.0884702	0.0789783	0	0	0	0	0	0
4.1	0.0594103	0.101759	0.0796098	0.097061	0.0796098	0.189619	0.15922	0	0	0.0967716	0.0754632	0.193543	0.150926	0.0993849	0.0795479	0.196147	0.159096	0.196233	0.159096	0.19743	0.172228	0.292486	0.258342	0.292857	0.258342	0.168615	0.150524	0.10225	0.0856983	0.10225	0.0856983	0.10225	0.0856983
4.2	0.170038	0.194163	0.1519	0.185198	0.1519	0.271354	0.22785	0.190791	0.174318	0.276969	0.215982	0.276969	0.215982	0.189632	0.151782	0.18713	0.151782	0.187212	0.151782	0.376708	0.328622	0.372053	0.328622	0.372526	0.328622	0.160864	0.143605	0.292648	0.245276	0.195099	0.163517	0.195099	0.163517
4.3	0.324793	0.370875	0.290148	0.176876	0.145074	0.172773	0.145074	0.0911088	0.0832424	0.0881741	0.0687588	0.0881741	0.0687588	0.271666	0.217442	0.268082	0.217442	0.268199	0.217442	0.449724	0.392317	0.444167	0.392317	0.444731	0.392317	0.0768174	0.0685757	0.186331	0.156169	0.0931656	0.0780846	0.0931656	0.0780846
4.4	0.207012	0.531863	0.416094	0.507306	0.416094	0.412949	0.346745	0.609731	0.557087	0.67439	0.525895	0.590092	0.460158	0.432876	0.346475	0.427165	0.346475	0.427353	0.346475	0.343967	0.30006	0.339717	0.30006	0.340148	0.30006	0.514088	0.458932	0.801638	0.671875	0.801638	0.671875	0.712567	0.597222
4.5	0.643855	0.593821	0.464566	0.647318	0.530933	0.158076	0.132733	0.583509	0.533129	0.806735	0.629098	0.806735	0.629098	0.911373	0.729464	0.817589	0.663149	0.817949	0.663149	0.576055	0.502522	0.48766	0.430733	0.48828	0.430733	0.983959	0.878391	0.596683	0.500096	0.681923	0.571538	0.681923	0.571538
4.6	0.237211	0.812601	0.635725	0.697574	0.572153	0.227131	0.190718	0.638792	0.583639	0.463662	0.361567	0.463662	0.361567	0.317456	0.254092	0.313267	0.254092	0.313405	0.254092	0.709461	0.618899	0.700694	0.618899	0.701585	0.618899	0.403943	0.360605	0.653214	0.547476	0.653214	0.547476	0.734865	0.615911
4.7	0.22743	0.311638	0.243805	0.371562	0.304756	0.217766	0.182854	0.612453	0.559574	0.444544	0.346659	0.444544	0.346659	0.760916	0.609038	0.750876	0.609038	0.751206	0.609038	0.604629	0.527449	0.597158	0.527449	0.597917	0.527449	0.387287	0.345736	0.704565	0.590515	0.78285	0.656128	0.78285	0.656128
4.8	0.480133	0.822382	0.643377	0.784412	0.643377	0.417937	0.350933	0.58771	0.536967	0.85317	0.665308	0.85317	0.665308	0.58414	0.467547	0.432325	0.35066	0.432515	0.35066	0.652727	0.569408	0.644662	0.569408	0.645481	0.569408	0.495522	0.442358	0.450734	0.377772	0.450734	0.377772	0.525856	0.440734
4.9	0.335359	0.50261	0.393209	0.410918	0.337036	0.200693	0.168518	0.352773	0.322315	0.887666	0.692209	0.751102	0.585715	0.70126	0.56129	0.692008	0.56129	0.692312	0.56129	0.41792	0.364573	0.343963	0.303811	0.3444	0.303811	0.475899	0.42484	0.57718	0.48375	0.57718	0.48375	0.649327	0.544219
5	0.241753	0.552106	0.431932	0.658269	0.539914	0.0643	0.0539914	0.745964	0.681557	0.787567	0.61415	0.787567	0.61415	0.539223	0.431595	0.532109	0.431595	0.532343	0.431595	1.00423	0.87604	0.925698	0.817637	0.926874	0.817637	0.514597	0.459386	0.762805	0.639327	0.762805	0.639327	0.762805	0.639327
5.1	0.193787	0.59746	0.467413	0.506555	0.415479	0	0	0.39139	0.357598	0.189392	0.147689	0.252522	0.196919	0.453848	0.363261	0.51184	0.415155	0.512065	0.415155	0.450788	0.393246	0.508821	0.449424	0.509468	0.449424	0.329996	0.294591	0.533635	0.447254	0.533635	0.447254	0.533635	0.447254
5.2	0.149234	0.511224	0.399948	0.48762	0.399948	0	0	0.502347	0.458974	0.243083	0.189558	0.243083	0.189558	0.187236	0.149864	0.184765	0.149864	0.184846	0.149864	0.371947	0.324468	0.367351	0.324468	0.367818	0.324468	0.370605	0.330843	0.449477	0.376719	0.449477	0.376719	0.449477	0.376719
5.3	0.251577	0.430907	0.337113	0.411011	0.337113	0.057354	0.048159	0.181468	0.1658	0.234163	0.182602	0.175623	0.136952	0.36073	0.288729	0.355971	0.288729	0.356127	0.288729	0.119433	0.104187	0.117957	0.104187	0.118107	0.104187	0.153002	0.136587	0.309274	0.259211	0.371129	0.311053	0.432984	0.362895
5.4	0.207867	0.17802	0.139271	0	0	0.165862	0.139271	0.349858	0.319651	0.39502	0.308039	0.39502	0.308039	0.289777	0.231938	0.228763	0.18555	0.228863	0.18555	0.402953	0.351516	0.34112	0.3013	0.341554	0.3013	0.393305	0.351108	0.29813	0.249871	0.29813	0.249871	0.238504	0.199897
5.5	0.267347	0.400678	0.313464	0.272984	0.223903	0.373313	0.313464	0.168737	0.154168	0.163302	0.127344	0.163302	0.127344	0.335424	0.268474	0.330999	0.268474	0.331144	0.268474	0.333163	0.290635	0.329046	0.290635	0.329464	0.290635	0.237115	0.211675	0.402609	0.337437	0.402609	0.337437	0.460124	0.385643
5.6	0.16128	0.49724	0.389008	0.368886	0.302561	0.257378	0.216115	0.434316	0.396817	0.315245	0.24583	0.315245	0.24583	0.323758	0.259137	0.319486	0.259137	0.319627	0.259137	0.321576	0.280527	0.317602	0.280527	0.318006	0.280527	0.274642	0.245176	0.555151	0.465287	0.444121	0.37223	0.444121	0.37223
5.7	0.249227	0.266801	0.208727	0.254482	0.208727	0.0994318	0.0834909	0.419469	0.383252	0.405957	0.316568	0.456702	0.35614	0.364805	0.291991	0.359992	0.291991	0.36015	0.291991	0.41411	0.361249	0.408993	0.361249	0.409513	0.361249	0.221044	0.197328	0.428938	0.359505	0.428938	0.359505	0.428938	0.359505
5.8	0.24085	0.206267	0.161369	0.245929	0.201712	0.0960898	0.0806847	0.0506712	0.0462963	0.392313	0.305928	0.343274	0.267687	0.251817	0.201555	0.298194	0.241866	0.298324	0.241866	0.250119	0.218192	0.296435	0.26183	0.296811	0.26183	0.213614	0.190696	0.207261	0.173711	0.259076	0.217139	0.207261	0.173711
5.9	0.291111	0.249311	0.195044	0.380479	0.312071	0.325197	0.273062	0.293978	0.268596	0.23709	0.184885	0.284508	0.221862	0.292192	0.233871	0.336393	0.272849	0.33654	0.272849	0.145111	0.126588	0.191091	0.168784	0.191333	0.168784	0.289175	0.258149	0.150307	0.125977	0.100205	0.0839844	0.100205	0.0839844
6	0.25348	0.385926	0.301923	0.322093	0.264182	0.179784	0.150961	0.426627	0.389792	0.504637	0.39352	0.504637	0.39352	0.424035	0.339398	0.371947	0.301688	0.372111	0.301688	0.608366	0.530709	0.55463	0.489885	0.555335	0.489885	0.519575	0.463831	0.630151	0.528147	0.630151	0.528147	0.630151	0.528147
6.1	0.136316	0.420274	0.328794	0.400869	0.328794	0.0870158	0.0730654	0.229431	0.209622	0.48849	0.380928	0.48849	0.380928	0.456074	0.365043	0.405051	0.328538	0.405229	0.328538	0.2265	0.197588	0.223701	0.197588	0.223985	0.197588	0.232131	0.207226	0.187688	0.157307	0.187688	0.157307	0.234611	0.196634
6.2	0.264046	0.407038	0.318439	0.345106	0.283057	0.252826	0.212293	0.399969	0.365436	0.344077	0.268314	0.344077	0.268314	0.265026	0.212128	0.26153	0.212128	0.261645	0.212128	0.39486	0.344456	0.433312	0.382729	0.433863	0.382729	0.18735	0.167249	0.408999	0.342793	0.454443	0.380882	0.408999	0.342793
6.3	0.153515	0.350593	0.274281	0.292605	0.239996	0.0816623	0.0685702	0.387568	0.354106	0.250056	0.194996	0.291732	0.227495	0.342412	0.274067	0.337894	0.274067	0.338043	0.274067	0.297591	0.259604	0.293914	0.259604	0.294287	0.259604	0.254157	0.226889	0.572459	0.479794	0.528424	0.442886	0.528424	0.442886
6.4	0.124023	0.254916	0.19943	0.283671	0.232668	0.0395845	0.0332383	0.208741	0.190719	0.404036	0.31507	0.363632	0.283563	0.248968	0.199274	0.28663	0.232487	0.286756	0.232487	0.370934	0.323585	0.325645	0.287631	0.326059	0.287631	0.316797	0.282808	0.298836	0.250462	0.298836	0.250462	0.298836	0.250462
6.5	0.336822	0.288459	0.225671	0.196529	0.161193	0	0	0.283449	0.258976	0.195942	0.152797	0.195942	0.152797	0.201234	0.161068	0.198579	0.161068	0.198666	0.161068	0.319804	0.278981	0.315852	0.278981	0.316253	0.278981	0.375552	0.335259	0.372662	0.312339	0.372662	0.312339	0.331255	0.277634
6.6	0.163421	0.519837	0.406686	0.457694	0.375402	0.0372565	0.0312835	0.275051	0.251304	0.342247	0.266886	0.380274	0.296541	0.390543	0.312592	0.385391	0.312592	0.38556	0.312592	0.34912	0.304555	0.344806	0.304555	0.345244	0.304555	0.165648	0.147875	0.200901	0.16838	0.200901	0.16838	0.200901	0.16838
6.7	0.226643	0.23292	0.182221	0.222166	0.182221	0.217013	0.182221	0.267021	0.243967	0.147669	0.115153	0.147669	0.115153	0.227485	0.182079	0.18707	0.151733	0.187152	0.151733	0.225951	0.197109	0.223159	0.197109	0.223443	0.197109	0.289461	0.258405	0.390071	0.326929	0.390071	0.326929	0.390071	0.326929
6.8	0.110061	0.226218	0.176978	0.287697	0.23597	0.105384	0.0884888	0.222289	0.203097	0.322694	0.251639	0.250984	0.195719	0.294585	0.235786	0.290698	0.235786	0.290826	0.235786	0.292599	0.255249	0.216738	0.191437	0.217013	0.191437	0.249894	0.223084	0.340961	0.285769	0.340961	0.285769	0.265192	0.222265
6.9	0.213877	0.2198	0.171957	0.244594	0.200617	0	0	0.179986	0.164446	0.243864	0.190167	0.31354	0.244501	0.214671	0.171823	0.247146	0.200461	0.247254	0.200461	0.248762	0.217008	0.315884	0.27901	0.316286	0.27901	0.0910521	0.0812832	0.11043	0.0925542	0.18405	0.154257	0.18405	0.154257
7	0.0623685	0.0712175	0.0557158	0.135858	0.111432	0	0	0.139962	0.127877	0.10159	0.0792206	0.10159	0.0792206	0.139111	0.111345	0.137276	0.111345	0.137336	0.111345	0.0690867	0.0602679	0.0682331	0.0602679	0.0683198	0.0602679	0.0590035	0.0526731	0.0715606	0.0599769	0.0715606	0.0599769	0.107341	0.0899654

## Sheet: PDF C-O
	0.023365	0.013641	0.013992	0.014301	0.013992	0.014641	0.013992	0.014323	0.014109	0.014568	0.016379	0.014568	0.016379	0.01441	0.015753	0.014603	0.015753	0.014597	0.015753	0.014062	0.014757	0.014238	0.014757	0.01422	0.014757	0.016987	0.017126	0.013576	0.014829	0.013576	0.014829	0.013576	0.014829
r	3GSN_P_NoWaters	3GSO_P_36_38_40_49_48_63_61_NoWaters	3GSO_P_36_38_40_49_48_63_61+Waters	3GSO_P_37_39_41_50_48_64_61_NoWaters	3GSO_P_37_39_41_50_48_64_61+Waters	3GSO_P_BLYP_TZ2P_NoH_NoWaters	3GSO_P_BLYP_TZ2P_NoH+Waters	3GSQ_P+NoWaters	3GSQ_P+Waters	3GSR_P_56_NoWaters	3GSR_P_56+Waters	3GSR_P_57_NoWaters	3GSR_P_57+Waters	3GSU_P_57_55_NoWaters	3GSU_P_57_55+Waters	3GSU_P_58_55_NoWaters	3GSU_P_58_55+Waters	3GSU_P_58_56_NoWaters	3GSU_P_58_56+Waters	3GSV_P_59_57_NoWaters	3GSV_P_59_57+Waters	3GSV_P_60_57_NoWaters	3GSV_P_60_57+Waters	3GSV_P_60_58_NoWaters	3GSV_P_60_58+Waters	3GSW_P_NoWaters	3GSW_P+Waters	3GSX_P_58_56_NoWaters	3GSX_P_58_56+Waters	3GSX_P_58_57_NoWaters	3GSX_P_58_57+Waters	3GSX_P_59_57_NoWaters	3GSX_P_59_57+Waters
0.1	0	0	0	0	0	0	0	0	0	0	0	0	0	0	0	0	0	0	0	0	0	0	0	0	0	0	0	0	0	0	0	0	0
0.2	0	0	0	0	0	0	0	0	0	0	0	0	0	0	0	0	0	0	0	0	0	0	0	0	0	0	0	0	0	0	0	0	0
0.3	0	0	0	0	0	0	0	0	0	0	0	0	0	0	0	0	0	0	0	0	0	0	0	0	0	0	0	0	0	0	0	0	0
0.4	0	0	0	0	0	0	0	0	0	0	0	0	0	0	0	0	0	0	0	0	0	0	0	0	0	0	0	0	0	0	0	0	0
0.5	0	0	0	0	0	0	0	0	0	0	0	0	0	0	0	0	0	0	0	0	0	0	0	0	0	0	0	0	0	0	0	0	0
0.6	0	0	0	0	0	0	0	0	0	0	0	0	0	0	0	0	0	0	0	0	0	0	0	0	0	0	0	0	0	0	0	0	0
0.7	0	0	0	0	0	0	0	0	0	0	0	0	0	0	0	0	0	0	0	0	0	0	0	0	0	0	0	0	0	0	0	0	0
0.8	0	0	0	0	0	0	0	0	0	0	0	0	0	0	0	0	0	0	0	0	0	0	0	0	0	0	0	0	0	0	0	0	0
0.9	0	0	0	0	0	0	0	0	0	0	0	0	0	0	0	0	0	0	0	0	0	0	0	0	0	0	0	0	0	0	0	0	0
1	0	0	0	0	0	0	0	0	0	0	0	0	0	0	0	0	0	0	0	0	0	0	0	0	0	0	0	0	0	0	0	0	0
1.1	0	0	0	0	0	0	0	0	0	0	0	0	0	0	0	0	0	0	0	0	0	0	0	0	0	0	0	0	0	0	0	0	0
1.2	6.82129	10.6215	8.30957	10.1311	8.30957	9.89611	8.30957	11.4808	10.4895	11.111	8.66442	11.111	8.66442	10.3737	8.3031	10.2368	8.3031	10.2413	8.3031	10.3037	8.98848	10.1764	8.98848	10.1894	8.98848	9.6799	8.64135	10.6727	8.94508	10.6727	8.94508	10.6727	8.94508
1.3	0	0.915835	0.716488	0.873549	0.716488	1.70657	1.43298	0	0	0	0	0	0	0	0	0	0	0	0	0.888434	0.775027	0.877457	0.775027	0.878572	0.775027	0	0	0.920248	0.771285	0.920248	0.771285	0.920248	0.771285
1.4	0.465777	0	0	0	0	0	0	1.56788	1.43251	0	0	0	0	1.55836	1.24731	1.53779	1.24731	0.769235	0.623655	0.773925	0.675135	0.764362	0.675135	0	0	0	0	0	0	0	0	0	0
1.5	0	0	0	0	0	0	0	0	0	0.666817	0.519988	0.666817	0.519988	0	0	0	0	0	0	0	0	0	0	0	0	0	0	0	0	0	0	0	0
1.6	0	0	0	0	0	0	0	0	0	0	0	0	0	0	0	0	0	0	0	0	0	0	0	0	0	0	0	0	0	0	0	0	0
1.7	0	0.554024	0.433431	0.528443	0.433431	0	0	0	0	0	0	0	0	0	0	0	0	0.534191	0.433094	0	0	0	0	0.531482	0.468844	0	0	0	0	0	0	0	0
1.8	0	0	0	0	0	0	0	0	0	0	0	0	0	0	0	0	0	0	0	0	0	0	0	0	0	0	0	0	0	0	0	0	0
1.9	0	0	0	0	0	0	0	0	0	0	0	0	0	0	0	0	0	0	0	0	0	0	0	0	0	0	0	0	0	0	0	0	0
2	0	0	0	0	0	0	0	0	0	0	0	0	0	0	0	0	0	0	0	0	0	0	0	0	0	0	0	0	0	0	0	0	0
2.1	0	0	0	0	0	0	0	0	0	0	0	0	0	0	0	0.357442	0.289922	0	0	0	0	0.355334	0.313854	0	0	0	0	0	0	0	0	0	0
2.2	0	0	0	0.323659	0.265466	0	0	0	0	0	0	0.322694	0.251639	0	0	0	0	0	0	0	0	0	0	0	0	0	0	0	0	0	0	0	0
2.3	0	0	0	0	0	0	0	0	0	0	0	0	0	0	0	0	0	0	0	0	0	0	0	0	0	0	0	0	0	0	0	0	0
2.4	2.17984	3.73368	2.92098	3.28734	2.69629	3.21109	2.69629	3.38662	3.09422	3.55067	2.76883	3.27754	2.55585	3.92705	3.14322	3.59844	2.91871	3.60002	2.91871	3.62197	3.15963	3.30204	2.91658	3.30624	2.91658	2.61744	2.33662	3.17449	2.66062	3.17449	2.66062	3.17449	2.66062
2.5	0	0	0	0	0	0.247403	0.207739	0.521854	0.476797	0	0	0	0	0	0	0	0	0.256032	0.207578	0	0	0	0	0.254734	0.224712	0	0	0	0	0	0	0	0
2.6	0	0	0	0	0	0	0	0	0	0	0	0	0	0	0	0	0	0	0	0	0	0	0	0	0	0	0	0	0	0	0	0	0
2.7	0.40102	0.228959	0.179122	0.218387	0.179122	0.426644	0.358244	0.224983	0.205558	0.217736	0.169792	0.217736	0.169792	0	0	0	0	0	0	0	0	0	0	0	0	0	0	0	0	0	0	0	0
2.8	0.623067	1.28064	1.00189	1.22151	1.00189	1.19318	1.16887	1.67787	1.53301	1.42085	1.10799	1.42085	1.10799	1.87614	1.50167	1.85139	1.50167	1.8522	1.50167	2.07055	1.80625	2.04496	1.80625	2.04756	1.80625	1.41468	1.2629	1.71575	1.43802	1.71575	1.43802	1.71575	1.43802
2.9	0.232889	0.797794	0.624141	0.760958	0.624141	0.557481	0.468106	0.587955	0.537191	0.189672	0.147908	0.189672	0.147908	0.389589	0.311828	0.384449	0.311828	0.384618	0.311828	0.193481	0.168784	0.191091	0.168784	0.191333	0.168784	0.495728	0.442542	0.400819	0.335937	0.400819	0.335937	0.400819	0.335937
3	0.327159	0.373577	0.292262	0.356328	0.292262	0.348063	0.292262	0.550634	0.503093	1.0658	0.831116	1.0658	0.831116	0.547289	0.438051	0.540068	0.438051	0.720408	0.584068	0.5436	0.47421	0.536883	0.47421	0.537565	0.47421	0.309508	0.276301	0.563065	0.471921	0.563065	0.471921	0.563065	0.471921
3.1	0.614062	0.876483	0.685702	0.836014	0.685702	0.816623	0.685702	0.68901	0.629521	0.500113	0.389991	0.500113	0.389991	0.684824	0.548134	0.675789	0.548134	0.507064	0.411101	1.36042	1.18676	1.34361	1.18676	1.34531	1.18676	0.871397	0.777906	1.05685	0.885773	1.23299	1.0334	1.23299	1.0334
3.2	0.57741	1.15383	0.902683	1.10056	0.902683	1.07503	0.902683	0.809856	0.739933	1.25403	0.977903	1.25403	0.977903	0.804935	0.644272	0.794316	0.644272	0.794664	0.644272	0.639607	0.557963	0.631704	0.557963	0.632507	0.557963	0.955949	0.853387	1.65628	1.38817	1.32502	1.11054	1.32502	1.11054
3.3	0.906573	1.08696	0.850365	1.03677	0.850365	0.86805	0.850365	1.37325	1.25469	0.886012	0.806072	0.738344	0.575766	1.0616	0.971089	0.897934	0.728317	0.898328	0.728317	0.451903	0.394218	0.446319	0.394218	0.446886	0.394218	0.128649	0.229693	0.468085	0.523086	0.468085	0.523086	0.468085	0.523086
3.4	0.171102	0.586134	1.03174	0.559072	0.687829	0.546104	0.573191	0.431967	0.526228	0.418053	0.434668	0.418053	0.434668	0.572457	0.572745	0.564904	0.572745	0.565152	0.572745	0.568598	0.744026	0.421179	0.496017	0.421714	0.496017	0.728417	1.08378	0.441719	0.370217	0.441719	0.370217	0.441719	0.370217
3.5	0.161728	0.277012	0.541789	0.264222	0.758505	0.258093	0.758505	0.272201	0.497399	0.395151	0.513569	0.395151	0.513569	0.270548	0.649641	0.266978	0.541367	0.267096	0.541367	0.403086	0.468844	0.398105	0.468844	0.398611	0.468844	0.344256	0.614642	0.278347	0.349935	0.278347	0.46658	0.278347	0.46658
3.6	0.0765521	0.393361	1.5387	0.250132	1.23096	0.244331	1.12838	0.38653	0.470876	0.498773	1.16684	0.498773	1.0696	0.256121	0.7175	0.252742	0.7175	0.252853	0.7175	0.635987	1.10961	0.628128	0.998647	0.628926	0.998647	0.325899	0.678844	0.263504	0.4417	0.263504	0.4417	0.263504	0.4417
3.7	0.145152	0.24862	0.875267	0.237141	0.875267	0.347461	1.16702	0.122151	0.446419	0.35465	0.645304	0.35465	0.645304	0.485637	1.16611	0.47923	1.26329	0.47944	1.26329	0.241182	0.631186	0.238202	0.736383	0.238504	0.736383	0.514953	0.735527	0.374727	0.837517	0.374727	0.942207	0.374727	0.942207
3.8	0.0689019	0	0.461643	0	0.369314	0	0.369314	0.231935	0.741684	0.224464	0.787675	0.224464	0.787675	0.115263	0.738053	0.113742	0.645797	0.113792	0.645797	0.114486	0.49936	0.113071	0.49936	0.113215	0.49936	0	0.523718	0.237171	0.695729	0.237171	0.695729	0.237171	0.695729
3.9	0.262	0.11219	1.05324	0.21402	1.14101	0.104528	1.05324	0.110242	0.503617	0.213381	0.499189	0.213381	0.499189	0	0.613911	0	0.613911	0	0.613911	0	0.569645	0	0.569645	0	0.569645	0.185898	0.49786	0.11273	0.37793	0.225461	0.472412	0.225461	0.472412
4	0.311719	0.427135	1.00249	0.407414	1.00249	0.497455	1.08603	0.314789	1.15044	0.406199	0.554324	0.406199	0.554324	0.625752	0.667804	0.617496	0.667804	0.617768	0.667804	0.621534	0.722928	0.613854	0.722928	0.614634	0.722928	0.17694	0.394892	0.214597	0.449649	0.214597	0.449649	0.214597	0.449649
4.1	0.178231	0.610557	0.875708	0.388244	0.716488	0.568858	0.875708	0.399969	0.365436	0.0967716	0.301853	0.0967716	0.301853	0.19877	0.636383	0.196147	0.636383	0.196233	0.636383	0.296145	0.688913	0.292486	0.688913	0.292857	0.688913	0.252922	0.526836	0.715748	1.02838	0.715748	1.02838	0.920248	1.19978
4.2	0.453434	0.388326	1.0633	0.277797	1.0633	0.452256	1.2152	0.572374	0.784433	0.369292	0.647947	0.276969	0.575953	0.758529	0.910692	0.748521	0.910692	0.842456	0.986583	0.847592	0.903709	0.837119	0.903709	0.931314	0.985865	0.643454	0.574419	0.292648	0.65407	0.292648	0.65407	0.292648	0.572311
4.3	0.270661	1.01991	0.870445	0.972816	0.942982	0.950252	0.870445	0.911088	0.998909	1.14626	1.03138	1.14626	1.10014	0.633887	0.869767	0.625524	0.869767	0.625798	0.869767	0.989393	0.863098	0.977168	0.941562	0.889463	0.863098	0.614539	0.548606	0.83849	0.780846	0.83849	0.780846	0.83849	0.780846
4.4	0.362271	0.70915	1.04024	0.760958	1.17893	0.495539	1.10958	0.696836	0.955007	0.337195	0.591631	0.337195	0.591631	0.432876	0.55436	0.427165	0.623655	0.341882	0.55436	0.51595	0.675135	0.509575	0.675135	0.510222	0.675135	0.293765	0.393371	0.890709	1.11979	0.890709	1.11979	0.890709	1.11979
4.5	0.198109	0.169663	0.331833	0.0809148	0.331833	0.158076	0.265466	0.250075	0.685452	0.403367	0.629098	0.403367	0.629098	0.497112	0.729464	0.490554	0.729464	0.490769	0.729464	0.658348	0.789678	0.650214	0.789678	0.65104	0.789678	0.351414	0.56468	0.0852404	0.357211	0.0852404	0.214327	0.0852404	0.214327
4.6	0.189769	0.24378	0.572153	0.387541	0.699298	0.302842	0.699298	0.159698	0.364774	0.386385	0.361567	0.54094	0.48209	0.238092	0.381138	0.313267	0.444661	0.313405	0.444661	0.315316	0.412599	0.389275	0.481366	0.389769	0.481366	0.403943	0.420705	0.326607	0.342173	0.326607	0.342173	0.326607	0.342173
4.7	0.181944	0.623276	0.97522	0.594499	0.914269	0.725887	0.914269	0.765567	0.909308	0.518635	0.519988	0.518635	0.519988	0.456549	0.548134	0.525614	0.609038	0.525844	0.609038	0.377893	0.59338	0.447868	0.659311	0.373698	0.59338	0.258192	0.518604	0.391425	0.590515	0.391425	0.590515	0.31314	0.524902
4.8	0.174594	0.37381	0.701866	0.427861	0.818844	0.139312	0.5264	0.293855	0.335605	0.213292	0.443539	0.28439	0.498981	0.29207	0.409103	0.288216	0.409103	0.144172	0.292217	0.217576	0.442873	0.286516	0.50614	0.21516	0.442873	0.247761	0.331768	0.375611	0.377772	0.375611	0.377772	0.375611	0.377772
4.9	0.0838399	0.215404	0.449382	0.205459	0.505554	0.200693	0.449382	0.211664	0.322315	0.273128	0.266234	0.273128	0.266234	0.210378	0.224516	0.276803	0.280645	0.207694	0.224516	0.20896	0.182286	0.206378	0.182286	0.13776	0.121524	0.0594874	0.053105	0.216442	0.302344	0.216442	0.302344	0.216442	0.302344
5	0.241753	0.0690133	0.161974	0.0658269	0.161974	0.1286	0.269957	0.203445	0.309799	0.0656306	0.511792	0.0656306	0.511792	0.269612	0.269747	0.266054	0.269747	0.4658	0.431595	0.0669485	0.116805	0.0661213	0.116805	0.264821	0.292013	0.22871	0.459386	0.208038	0.290603	0.208038	0.290603	0.138692	0.232483
5.1	0.348816	0.265538	0.363544	0.253278	0.311609	0.309254	0.363544	0.130463	0.178799	0.315653	0.295378	0.315653	0.295378	0.259342	0.415155	0.25592	0.415155	0.256032	0.415155	0.257593	0.393246	0.254411	0.393246	0.19105	0.337068	0.219998	0.34369	0.200113	0.223627	0.200113	0.223627	0.133409	0.16772
5.2	0.0746172	0.383418	0.599922	0.304763	0.549929	0.238155	0.599922	0.18838	0.172115	0.425395	0.379116	0.364625	0.331726	0.436883	0.399637	0.369531	0.349682	0.308077	0.299727	0.433938	0.486703	0.367351	0.432625	0.367818	0.432625	0.105887	0.14179	0.385266	0.430536	0.449477	0.484353	0.513688	0.53817
5.3	0.107819	0.123116	0.385272	0.117432	0.385272	0.172062	0.48159	0.423424	0.442133	0	0.136952	0	0.136952	0.240487	0.240608	0.237314	0.240608	0.237418	0.240608	0.119433	0.104187	0.117957	0.104187	0.118107	0.104187	0.204003	0.318703	0.309274	0.259211	0.247419	0.207369	0.247419	0.259211
5.4	0.103934	0.17802	0.557085	0.169801	0.557085	0.165862	0.417813	0.0583096	0.159825	0.225726	0.352045	0.225726	0.352045	0	0.324713	0	0.371101	0	0.371101	0.0575647	0.200867	0.0568534	0.200867	0.0569256	0.200867	0.294979	0.307219	0.059626	0.249871	0	0.199897	0	0.199897
5.5	0.133673	0.400678	0.537366	0.382178	0.492586	0.373313	0.537366	0.224983	0.411116	0.27217	0.297136	0.27217	0.339584	0.27952	0.223728	0.275832	0.223728	0.331144	0.268474	0.333163	0.387514	0.329046	0.387514	0.384375	0.435953	0.237115	0.33868	0.115031	0.144616	0.115031	0.144616	0.0575155	0.0964106
5.6	0.0967681	0.0552489	0.259338	0.052698	0.259338	0.102951	0.302561	0.271447	0.347215	0.262704	0.409717	0.262704	0.409717	0.215839	0.259137	0.212991	0.259137	0.159813	0.215947	0.160788	0.140263	0.158801	0.140263	0.106002	0.093509	0.0457736	0.0817252	0.444121	0.465287	0.444121	0.465287	0.444121	0.465287
5.7	0.249227	0.320161	0.4592	0.254482	0.4592	0.198864	0.417455	0.262168	0.287439	0.0507447	0.158284	0.101489	0.197855	0.156345	0.250278	0.154282	0.250278	0.15435	0.250278	0.0517637	0.135468	0.0511241	0.135468	0.0511891	0.135468	0.176835	0.236794	0.107235	0.269629	0.107235	0.269629	0.107235	0.269629
5.8	0.0903187	0.103133	0.322739	0.147557	0.322739	0.0960898	0.282396	0.253356	0.416667	0.147117	0.191205	0.147117	0.229446	0.30218	0.322488	0.298194	0.362799	0.298324	0.362799	0.350167	0.436384	0.34584	0.480023	0.34628	0.480023	0.170892	0.152557	0.259076	0.347422	0.310891	0.390849	0.310891	0.390849
5.9	0.0873332	0.299173	0.741168	0.285359	0.702159	0.278741	0.585132	0.342974	0.358127	0.23709	0.332793	0.23709	0.332793	0.146096	0.155914	0.0961122	0.116935	0.0961544	0.116935	0.241852	0.337567	0.238863	0.337567	0.239167	0.337567	0.165243	0.184392	0.20041	0.251953	0.20041	0.251953	0.20041	0.251953
6	0.140822	0.144722	0.339663	0.0920267	0.301923	0.269676	0.566105	0.284418	0.303172	0.367009	0.465069	0.321133	0.429294	0.18846	0.226266	0.185974	0.226266	0.186055	0.226266	0.0935948	0.0816476	0.0462192	0.0408238	0.0462779	0.0408238	0.0799346	0.249755	0.0969463	0.162507	0.0969463	0.162507	0.145419	0.203133
6.1	0.0817897	0.233485	0.40186	0.178164	0.40186	0.130524	0.328794	0.229431	0.293471	0.222041	0.277039	0.177633	0.207779	0.410467	0.401547	0.405051	0.401547	0.360204	0.365043	0.2718	0.31614	0.223701	0.276623	0.179188	0.237105	0.116065	0.207226	0.234611	0.314614	0.234611	0.314614	0.234611	0.314614
6.2	0	0.271358	0.389204	0.301968	0.424586	0.252826	0.530732	0.355528	0.487248	0.129029	0.100618	0.129029	0.100618	0.309197	0.388901	0.26153	0.318191	0.261645	0.318191	0.438733	0.421002	0.433312	0.421002	0.433863	0.421002	0.18735	0.234149	0.227222	0.342793	0.272666	0.380882	0.31811	0.41897
6.3	0.102344	0.131472	0.13714	0.0418007	0.0685702	0.0816623	0.102855	0.129189	0.118035	0.125028	0.259994	0.125028	0.259994	0.256809	0.20555	0.253421	0.20555	0.295787	0.239809	0.170052	0.185431	0.167951	0.185431	0.168164	0.185431	0.108925	0.129651	0.132106	0.221443	0.132106	0.221443	0.132106	0.221443
6.4	0.173633	0.0849721	0.166191	0.0810488	0.0997148	0.0791689	0.0997148	0.0834966	0.0762875	0.0808071	0.063014	0.0808071	0.063014	0.0829893	0.199274	0.0818944	0.166062	0.0819304	0.166062	0.0412149	0.0719078	0.0407057	0.0719078	0.0815148	0.107862	0.105599	0.0942693	0.170763	0.143121	0.170763	0.143121	0.170763	0.143121
6.5	0.0481175	0.164833	0.48358	0.157223	0.515819	0.230364	0.548058	0.0809856	0.184983	0.156754	0.244476	0.156754	0.213916	0.160987	0.128854	0.158863	0.128854	0.198666	0.161068	0.0799509	0.139491	0.078963	0.104618	0.0790634	0.104618	0.034141	0.0609562	0.0414069	0.104113	0.0414069	0.104113	0.0414069	0.104113
6.6	0.11673	0.119962	0.187701	0.152565	0.218985	0.074513	0.156418	0.157172	0.143602	0.15211	0.237232	0.15211	0.237232	0.0781087	0.218814	0.0770782	0.218814	0.115668	0.250073	0.0387911	0.169197	0.0383118	0.169197	0.115081	0.236876	0.132518	0.177451	0.160721	0.202056	0.160721	0.202056	0.160721	0.202056
6.7	0.0453286	0.07764	0.182221	0.14811	0.273332	0.0361688	0.182221	0.152584	0.209114	0.0738344	0.0863649	0.0738344	0.0863649	0.0379141	0.0303465	0.0374139	0.0303465	0.0374303	0.0303465	0.0376586	0.065703	0.0371932	0.065703	0.0372405	0.065703	0.0643246	0.0861349	0.117021	0.196157	0.0780141	0.163464	0.0780141	0.163464
6.8	0.0660364	0.113109	0.206474	0.0719242	0.147481	0.070256	0.147481	0.0370482	0.067699	0	0.0279599	0	0.0279599	0.0736463	0.117893	0.0726746	0.117893	0.0727065	0.117893	0.219449	0.223343	0.216738	0.223343	0.217013	0.223343	0.124947	0.195198	0	0	0	0	0	0
6.9	0.0641632	0.0732668	0.171957	0.104826	0.171957	0.068263	0.143298	0.143989	0.164446	0.104513	0.190167	0.104513	0.190167	0.107336	0.200461	0.10592	0.200461	0.105966	0.200461	0.0355374	0.0620022	0.0350983	0.0620022	0.0702857	0.0930033	0	0.0541888	0.11043	0.185108	0.11043	0.185108	0.11043	0.185108
7	0.0207895	0.0712175	0.111432	0.0679292	0.111432	0.0331768	0.111432	0	0	0.10159	0.132034	0.10159	0.132034	0.104333	0.0835087	0.102957	0.0835087	0.103002	0.0835087	0.10363	0.120536	0.10235	0.120536	0.0683198	0.0904019	0.0590035	0.0790097	0.0357803	0.0299885	0.0357803	0.0299885	0.0357803	0.0299885

## Sheet: PDF C-S
	0.023365	0.013641	0.013992	0.014301	0.013992	0.014641	0.013992																			0.016987	0.017126	0.013576	0.014829	0.013576	0.014829	0.013576	0.014829
r	3GSN_P_NoWaters	3GSO_P_36_38_40_49_48_63_61_NoWaters	3GSO_P_36_38_40_49_48_63_61+Waters	3GSO_P_37_39_41_50_48_64_61_NoWaters	3GSO_P_37_39_41_50_48_64_61+Waters	3GSO_P_BLYP_TZ2P_NoH_NoWaters	3GSO_P_BLYP_TZ2P_NoH+Waters																			3GSW_P_NoWaters	3GSW_P+Waters	3GSX_P_58_56_NoWaters	3GSX_P_58_56+Waters	3GSX_P_58_57_NoWaters	3GSX_P_58_57+Waters	3GSX_P_59_57_NoWaters	3GSX_P_59_57+Waters
0.1	0	0	0	0	0	0	0																			0	0	0	0	0	0	0	0
0.2	0	0	0	0	0	0	0																			0	0	0	0	0	0	0	0
0.3	0	0	0	0	0	0	0																			0	0	0	0	0	0	0	0
0.4	0	0	0	0	0	0	0																			0	0	0	0	0	0	0	0
0.5	0	0	0	0	0	0	0																			0	0	0	0	0	0	0	0
0.6	0	0	0	0	0	0	0																			0	0	0	0	0	0	0	0
0.7	0	0	0	0	0	0	0																			0	0	0	0	0	0	0	0
0.8	0	0	0	0	0	0	0																			0	0	0	0	0	0	0	0
0.9	0	0	0	0	0	0	0																			0	0	0	0	0	0	0	0
1	0	0	0	0	0	0	0																			0	0	0	0	0	0	0	0
1.1	0	0	0	0	0	0	0																			0	0	0	0	0	0	0	0
1.2	0	0	0	0	0	0	0																			0	0	0	0	0	0	0	0
1.3	0	0	0	0	0	0	0																			0	0	0	0	0	0	0	0
1.4	0	0	0	0	0	0	0																			0	0	0	0	0	0	0	0
1.5	0	0	0	0	0	0	0																			0	0	0	0	0	0	0	0
1.6	0	0	0	0	0	0	0																			0	0	0	0	0	0	0	0
1.7	0	0	0	0	0	0	0																			0	0	0	0	0	0	0	0
1.8	0.580608	0.99448	0.778015	0.948563	0.778015	0.463281	0.389008																			0.823925	0.735527	0.999272	0.837517	0.999272	0.837517	0.999272	0.837517
1.9	0	0	0	0	0	0.418111	0.351079																			0	0	0	0	0	0	0	0
2	0	0	0	0	0	0	0																			0	0	0	0	0	0	0	0
2.1	0	0	0	0	0	0	0																			0	0	0	0	0	0	0	0
2.2	0	0	0	0	0	0	0																			0	0	0	0	0	0	0	0
2.3	0	0	0	0	0	0	0																			0	0	0	0	0	0	0	0
2.4	0	0	0	0	0	0	0																			0	0	0	0	0	0	0	0
2.5	0	0	0	0	0	0	0																			0	0	0	0	0	0	0	0
2.6	0	0	0	0	0	0	0																			0	0	0	0	0	0	0	0
2.7	0	0.228959	0.179122	0	0	0	0																			0.189692	0.16934	0	0	0	0	0	0
2.8	0.124613	0	0	0.203586	0.166982	0	0																			0	0	0.214469	0.179753	0.214469	0.179753	0.214469	0.179753
2.9	0	0	0	0	0	0.185827	0.156035																			0	0	0	0	0	0	0	0
3	0	0	0	0	0	0	0																			0	0	0	0	0	0	0	0
3.1	0	0	0	0	0	0	0																			0	0	0	0	0	0	0	0
3.2	0	0	0	0	0	0	0																			0.136564	0.121912	0	0	0	0	0	0
3.3	0	0	0	0	0	0	0																			0	0	0	0	0	0	0	0
3.4	0	0	0	0	0	0.136526	0.114638																			0	0	0	0	0	0	0	0
3.5	0	0.138506	0.108358	0	0	0	0																			0	0	0	0	0	0	0	0
3.6	0	0	0	0	0	0	0																			0	0	0.131752	0.110425	0.131752	0.110425	0.131752	0.110425
3.7	0	0	0	0	0	0	0																			0.102991	0.0919408	0	0	0	0	0	0
3.8	0	0	0	0	0	0	0																			0	0	0	0	0	0	0	0
3.9	0	0	0	0	0	0.104528	0.0877698																			0	0	0	0	0	0	0	0
4	0	0	0	0	0	0	0																			0	0	0	0	0	0	0	0
4.1	0	0.101759	0.0796098	0	0	0	0																			0	0	0	0	0	0	0	0
4.2	0.0566792	0	0	0.0925991	0.0759501	0	0																			0.0804318	0.0718024	0	0	0	0	0	0
4.3	0	0	0	0	0	0	0																			0	0	0.0931656	0.0780846	0.0931656	0.0780846	0.0931656	0.0780846
4.4	0	0	0	0	0	0	0																			0.0734412	0.0655618	0	0	0	0	0	0
4.5	0	0	0	0	0	0.079038	0.0663666																			0	0	0	0	0	0	0	0
4.6	0	0	0	0	0	0.0757104	0.0635725																			0	0	0	0	0	0	0	0
4.7	0	0	0	0	0	0	0																			0	0	0	0	0	0	0	0
4.8	0	0.074762	0.0584889	0	0	0	0																			0	0	0	0	0	0	0	0
4.9	0	0	0	0	0	0	0																			0	0	0.0721474	0.0604687	0.0721474	0.0604687	0.0721474	0.0604687
5	0.0402921	0	0	0	0	0	0																			0.0571774	0.0510429	0	0	0	0	0	0
5.1	0	0	0	0.0633194	0.0519348	0	0																			0.0549994	0.0490986	0.0667044	0.0559068	0.0667044	0.0559068	0.0667044	0.0559068
5.2	0	0	0	0.0609525	0.0499935	0.0595387	0.0499935																			0	0	0	0	0	0	0	0
5.3	0.0359396	0.123116	0.0963181	0	0	0	0																			0	0	0	0	0	0	0	0
5.4	0	0	0	0	0	0	0																			0.0491631	0.0438885	0.059626	0.0499742	0.059626	0.0499742	0.059626	0.0499742
5.5	0	0	0	0	0	0.0533305	0.0447805																			0	0	0	0	0	0	0	0
5.6	0	0	0	0	0	0.0514756	0.0432231																			0	0	0	0	0	0	0	0
5.7	0	0	0	0.0508964	0.0417455	0	0																			0	0	0	0	0	0	0	0
5.8	0.0301062	0	0	0	0	0.0480449	0.0403424																			0	0	0	0	0	0	0	0
5.9	0	0	0	0	0	0	0																			0.0413107	0.0368785	0	0	0	0	0	0
6	0	0	0	0	0	0	0																			0	0	0	0	0	0	0	0
6.1	0.0272632	0	0	0	0	0	0																			0	0	0	0	0	0	0	0
6.2	0	0	0	0.0431382	0.0353821	0	0																			0	0	0	0	0	0	0	0
6.3	0	0	0	0	0	0	0																			0	0	0	0	0	0	0	0
6.4	0	0	0	0	0	0	0																			0	0	0.0426908	0.0357803	0.0426908	0.0357803	0.0426908	0.0357803
6.5	0	0.0412084	0.0322387	0	0	0	0																			0	0	0	0	0	0	0	0
6.6	0	0	0	0	0	0	0																			0.0993885	0.0887253	0	0	0	0	0	0
6.7	0	0.03882	0.0303702	0	0	0.0723375	0.0607404																			0	0	0.0390071	0.0326929	0.0390071	0.0326929	0.0390071	0.0326929
6.8	0	0	0	0	0	0.035128	0.0294963																			0	0	0	0	0	0	0	0
6.9	0.0213877	0.0366334	0.0286595	0.0698839	0.0573191	0	0																			0	0	0.0368099	0.0308514	0.0368099	0.0308514	0.0368099	0.0308514
7	0.0207895	0	0	0	0	0.0331768	0.0278579																			0	0	0.0357803	0.0299885	0.0357803	0.0299885	0.0357803	0.0299885

[truncated: 25 more sheets: PDF O-O, PDF O-S, PDF S-S, RDF Total, RDF N-N, RDF N-C, RDF N-O, RDF N-S, RDF C-C, RDF C-O, RDF C-S, RDF O-O, RDF O-S, RDF S-S, RDF(r)dr Total, RDF(r)dr N-N, RDF(r)dr N-C, RDF(r)dr N-O, RDF(r)dr N-S, RDF(r)dr C-C …]
